# Supplementary material for: β-actin dependent chromatin remodeling mediates compartment level changes in 3D genome architecture
Source: Nat Commun. 2021 Sep 2;12:5240. doi: 10.1038/s41467-021-25596-2 (PMC8413440; doi:10.1038/s41467-021-25596-2)
Supplement: Supplementary file 4 — Source Data [file 41467_2021_25596_MOESM4_ESM.zip]

Archive with 4 entries (3 files):
- SourceData/
- SourceData/Mahmood et al 2021 - Unprocessed images.docx
- SourceData/MainFigures_SourceData.xlsb
- SourceData/ReviewerResponse_SourceData.xlsx
