# Supplementary material for: β-actin dependent chromatin remodeling mediates compartment level changes in 3D genome architecture
Source: Nat Commun. 2021 Sep 2;12:5240. doi: 10.1038/s41467-021-25596-2 (PMC8413440; doi:10.1038/s41467-021-25596-2)
Supplement: Supplementary file 4 — Source Data [file 41467_2021_25596_MOESM4_ESM.zip › SourceData/ReviewerResponse_SourceData.xlsx]

## Sheet: 1
Peaks overlapping between ATAC-Seq and EZH2 ChIP-Seq (cited as table S10 in peer review file)
PeakID (cmd=annotatePeaks.pl overlapping.bed mm10)	Chr	Start	End	Strand	Peak Score	Focus Ratio/Region Size	Annotation	Detailed Annotation	Distance to TSS	Nearest PromoterID	Entrez ID	Nearest Unigene	Nearest Refseq	Nearest Ensembl	Gene Name	Gene Alias	Gene Description	Gene Type
Merged-chr8-19752643-2	chr8	19751904	19754093	+	1	NA	3' UTR (NM_001039553, exon 10 of 10)	3' UTR (NM_001039553, exon 10 of 10)	23422	NM_001039553	626415	Mm.425517	NM_001039553	ENSMUSG00000096265	4930467E23Rik	TSAP	RIKEN cDNA 4930467E23 gene	protein-coding
Merged-chr1-173943071-1	chr1	173942795	173943348	+	1	NA	promoter-TSS (NM_001302651)	promoter-TSS (NM_001302651)	-399	NM_001302650	15950	Mm.463437	NM_008328	ENSMUSG00000039997	Ifi203	Ifi203a|Ifi203b|Mndal	interferon activated gene 203	protein-coding
Merged-chr8-19759343-3	chr8	19760146	19760603	+	1	NA	intron (NM_001270553, intron 6 of 9)	intron (NM_001270553, intron 6 of 9)	30798	NM_001039553	626415	Mm.425517	NM_001039553	ENSMUSG00000096265	4930467E23Rik	TSAP	RIKEN cDNA 4930467E23 gene	protein-coding
Merged-chr15-66732990-1	chr15	66732822	66733159	+	1	NA	intron (NM_009375, intron 27 of 47)	intron (NM_009375, intron 27 of 47)	62220	NM_009375	21819	Mm.441333	NM_009375	ENSMUSG00000053469	Tg	Tgn|cog	thyroglobulin	protein-coding
Merged-chr8-20517612-11-2	chr8	20522204	20523657	+	1	NA	Intergenic	ORR1D1|LTR|ERVL-MaLR	-91997	NM_001270553	100861668	Mm.491087	NM_001270553	ENSMUSG00000095294	Gm21119	-	predicted gene, 21119	protein-coding
Merged-chr8-70477296-1	chr8	70476739	70477853	+	1	NA	promoter-TSS (NM_001122830)	promoter-TSS (NM_001122830)	-353	NM_178771	234378	Mm.187090	NM_172052	ENSMUSG00000055707	Klhl26	C630013N10Rik|Klkl26	kelch-like 26	protein-coding
Merged-chr8-20084125-19-6	chr8	20093381	20095571	+	1	NA	Intergenic	Intergenic	202956	NR_030708	547150	Mm.359054	NR_030708	ENSMUSG00000071796	6820431F20Rik	-	cadherin 11 pseudogene	pseudo
Merged-chr4-148806001-1	chr4	148805320	148806600	+	1	NA	intron (NM_027195, intron 1 of 15)	CpG	1568	NM_027195	69743	Mm.233879	NM_027195	ENSMUSG00000028977	Casz1	2410019P08Rik|AV096627|BC040081|Cst|D4Ertd432e	castor zinc finger 1	protein-coding
Merged-chrX-170003863-2-3	chrX	170003707	170006288	+	1	NA	Intergenic	Intergenic	-26080	NR_029457	654820	Mm.34441	NM_001039559	ENSMUSG00000072844	G530011O06Rik	-	RIKEN cDNA G530011O06 gene	ncRNA
Merged-chr19-53404281-1	chr19	53404186	53404377	+	1	NA	Intergenic	Intergenic	-13647	NM_172429	76479	Mm.313687	NM_172429	ENSMUSG00000025024	Smndc1	-	survival motor neuron domain containing 1	protein-coding
Merged-chr1-174710264-3	chr1	174708724	174710260	+	1	NA	intron (NM_019445, intron 13 of 17)	L1Md_A|LINE|L1	207667	NM_019445	54418	Mm.330620	NM_019445	ENSMUSG00000028354	Fmn2	AU024104	formin 2	protein-coding
Merged-chr11-73338457-1	chr11	73338213	73338636	+	1	NA	intron (NM_001045531, intron 5 of 8)	L1Md_T|LINE|L1	8683	NM_001045531	380709	Mm.340910	NM_001045531	ENSMUSG00000112920	Spata22	Gm882	spermatogenesis associated 22	protein-coding
Merged-chr12-74804184-2	chr12	74803888	74804505	+	1	NA	Intergenic	GSAT_MM|Satellite|Satellite	373136	NM_172805	238271	Mm.44465	NM_172805	ENSMUSG00000034402	Kcnh5	Eag2	potassium voltage-gated channel, subfamily H (eag-related), member 5	protein-coding
Merged-chr5-134689004-1	chr5	134688822	134689187	+	1	NA	promoter-TSS (NM_010717)	promoter-TSS (NM_010717)	-414	NM_010717	16885	Mm.15409	NM_010717	ENSMUSG00000029674	Limk1	KIZ-1|LIMK-1|Limk	LIM-domain containing, protein kinase	protein-coding
Merged-chr11-11613163-1	chr11	11612735	11613591	+	1	NA	intron (NM_001305143, intron 2 of 3)	L1Md_A|LINE|L1	14675	NM_001305143	102631730	Mm.159430	NM_001305143	ENSMUSG00000062511	4930512M02Rik	-	RIKEN cDNA 4930512M02 gene	protein-coding
Merged-chr8-20378606-29-9	chr8	20394613	20395786	+	1	NA	intron (NR_028428, intron 5 of 5)	MIRb|SINE|MIR	29615	NR_028428	381598	Mm.359054	NM_001024708	ENSMUSG00000071793	2610005L07Rik	2810038F24Rik|6720476A01Rik	cadherin 11 pseudogene	pseudo
Merged-chr1-137982360-4	chr1	137980129	137982254	+	1	NA	Intergenic	L1Md_A|LINE|L1	14552	NR_029820	723890		NR_029820	ENSMUSG00000065458	Mir181b-1	Mirn181b-1|mir-181b-1	microRNA 181b-1	ncRNA
Merged-chr8-123601233-2	chr8	123600850	123601827	+	1	NA	Intergenic	Intergenic	-35251	NR_046140	100861488		NR_046140	ENSMUSG00000094916	Gm26391	Rn5s17	predicted gene, 26391	rRNA
Merged-chrJH584304.1-52432-3-17	chrJH584304.1	48615	51225	+	1	NA	NA	NA	NA	NA
Merged-chr10-51226058-2	chr10	51225314	51225532	+	1	NA	Intergenic	L1Md_A|LINE|L1	-255189	NM_008147	14727	Mm.439661	NM_008147	ENSMUSG00000112023	Lilr4b	Gp49a|gp49	leukocyte immunoglobulin-like receptor, subfamily B, member 4B	protein-coding
Merged-chr11-62552651-2	chr11	62552223	62553125	+	1	NA	exon (NM_001313984, exon 2 of 2)	exon (NM_001313984, exon 2 of 2)	943	NM_001313984	22187	Mm.371592	NM_011664	ENSMUSG00000019505	Ubb	AL033289|Rps27a|Uba52|Ubb2|Ubc	ubiquitin B	protein-coding
Merged-chr8-84192252-1	chr8	84192099	84192405	+	1	NA	Intergenic	Intergenic	-13291	NR_029821	723819		NR_029821	ENSMUSG00000065483	Mir181c	Mirn181c|mir-181c	microRNA 181c	ncRNA
Merged-chr12-95581770-2	chr12	95580369	95580934	+	1	NA	Intergenic	L1Md_T|LINE|L1	-111575	NM_201518	399558	Mm.341948	NM_201518	ENSMUSG00000047414	Flrt2	-	fibronectin leucine rich transmembrane protein 2	protein-coding
Merged-chr18-40308211-2	chr18	40308022	40308403	+	1	NA	intron (NM_026135, intron 1 of 1)	intron (NM_026135, intron 1 of 1)	49851	NM_026135	383348	Mm.76366	NM_026135	ENSMUSG00000051401	Kctd16	4930434H12Rik|Gm1267	potassium channel tetramerisation domain containing 16	protein-coding
Merged-chr8-82943576-1	chr8	82943403	82943749	+	1	NA	intron (NM_177378, intron 1 of 6)	intron (NM_177378, intron 1 of 6)	80220	NM_177378	330812	Mm.491438	NM_177378	ENSMUSG00000047747	Rnf150	A630007N06Rik|C030044C12Rik|Greul5|mKIAA1214	ring finger protein 150	protein-coding
Merged-chr5-146480217-1	chr5	146479807	146480627	+	1	NA	Intergenic	Intergenic	-1726	NM_001243104	623198	Mm.489582	NM_001243104	ENSMUSG00000096344	Gm6408	-	predicted gene 6408	protein-coding
Merged-chr5-34336094-1	chr5	34335894	34336294	+	1	NA	promoter-TSS (NM_011278)	promoter-TSS (NM_011278)	-156	NM_011278	19822	Mm.21281	NM_011278	ENSMUSG00000029110	Rnf4	AU018689|Gtrgeo8|SNURF	ring finger protein 4	protein-coding
Merged-chr2-40556444-2	chr2	40555883	40557195	+	1	NA	Intergenic	Intergenic	-1330190	NM_024209	67857	Mm.389242	NM_024209	ENSMUSG00000026753	Ppp6c	2310003C10Rik|Pp6C	protein phosphatase 6, catalytic subunit	protein-coding
Merged-chr11-3127944-2	chr11	3127006	3128577	+	1	NA	intron (NR_003517, intron 3 of 6)	intron (NR_003517, intron 3 of 6)	3770	NR_003517	236604	Mm.247625	NM_001004146		Pisd-ps1	-	phosphatidylserine decarboxylase, pseudogene 1	pseudo
Merged-chr8-124291226-1	chr8	124291041	124291411	+	1	NA	intron (NM_139272, intron 1 of 15)	intron (NM_139272, intron 1 of 15)	59832	NM_139272	108148	Mm.33808	NM_139272	ENSMUSG00000089704	Galnt2	AI480629	polypeptide N-acetylgalactosaminyltransferase 2	protein-coding
Merged-chr11-10882264-4	chr11	10879781	10880924	+	1	NA	Intergenic	L1Md_T|LINE|L1	-233664	NM_177033	319922	Mm.337851	NM_177033	ENSMUSG00000050830	Vwc2	A930041G11Rik|G11|PSST739|UNQ739|cradin	von Willebrand factor C domain containing 2	protein-coding
Merged-chr10-58231739-4	chr10	58231282	58234011	+	1	NA	promoter-TSS (NM_001081954)	promoter-TSS (NM_001081954)	29	NM_001081954	664783	Mm.482575	NM_001081954		Dux	AW822073|Dux4|Duxbl|EG664783	double homeobox	protein-coding
Merged-chr15-76660017-1	chr15	76659825	76660209	+	1	NA	promoter-TSS (NM_001358912)	promoter-TSS (NM_001358912)	159	NM_001358909	16581	Mm.378950	NM_010630	ENSMUSG00000004187	Kifc2	-	kinesin family member C2	protein-coding
Merged-chr15-103240317-1	chr15	103240178	103240457	+	1	NA	promoter-TSS (NR_002885)	promoter-TSS (NR_002885)	-80	NR_104427	15382	Mm.237064	NM_010447	ENSMUSG00000046434	Hnrnpa1	HDP-1|Hdp|Hnrpa1|hnRNP A1|hnrnp-A1	heterogeneous nuclear ribonucleoprotein A1	protein-coding
Merged-chr11-25559728-3	chr11	25559756	25561498	+	1	NA	Intergenic	L1Md_A|LINE|L1	234520	NR_045853	71234	Mm.158627	NR_045853	ENSMUSG00000033015	4933427E13Rik	-	RIKEN cDNA 4933427E13 gene	ncRNA
Merged-chr13-51635846-1	chr13	51635728	51635965	+	1	NA	Intergenic	MMVL30-int|LTR|ERV1	-9386	NM_025415	66197	Mm.222228	NM_025415	ENSMUSG00000062248	Cks2	1110038L14Rik|CKSHS2	CDC28 protein kinase regulatory subunit 2	protein-coding
Merged-chr15-6934789-1	chr15	6934692	6934887	+	1	NA	Intergenic	Intergenic	-60476	NM_001310469	18414	Mm.10760	NM_011019	ENSMUSG00000022146	Osmr	OSMRB	oncostatin M receptor	protein-coding
Merged-chr3-95664333-1	chr3	95664221	95664446	+	1	NA	Intergenic	Intergenic	5612	NM_008562	17210	Mm.1639	NM_008562	ENSMUSG00000038612	Mcl1	AW556805|Mcl-1	myeloid cell leukemia sequence 1	protein-coding
Merged-chr19-47232503-1	chr19	47232446	47232596	+	1	NA	intron (NM_001163480, intron 1 of 5)	intron (NM_001163480, intron 1 of 5)	3678	NM_001163480	18011	Mm.313651	NM_021360	ENSMUSG00000006435	Neurl1a	2410129E16Rik|AI450910|AI481072|Neu1|Neur1|Neurl|Neurl1|Nlz|Rnf67	neuralized E3 ubiquitin protein ligase 1A	protein-coding
Merged-chr14-46084427-1	chr14	46084109	46084778	+	1	NA	non-coding (NR_002875, exon 1 of 2)	non-coding (NR_002875, exon 1 of 2)	416	NR_002875	218963	Mm.282093	NR_002875		Gm1821	-	ubiquitin pseudogene	pseudo
Merged-chr8-20084125-19-7	chr8	20106540	20108553	+	1	NA	Intergenic	L1_Mus4|LINE|L1	189886	NR_030708	547150	Mm.359054	NR_030708	ENSMUSG00000071796	6820431F20Rik	-	cadherin 11 pseudogene	pseudo
Merged-chr4-103564219-2	chr4	103563479	103564795	+	1	NA	Intergenic	Intergenic	181637	NR_040673	622167	Mm.244115	NR_040673	ENSMUSG00000086136	Gm12718	-	predicted gene 12718	ncRNA
Merged-chr11-92597345-2	chr11	92597228	92598803	+	1	NA	Intergenic	L1Md_A|LINE|L1	-500351	NM_001361707	72605	Mm.342160	NM_028296	ENSMUSG00000056158	Car10	2700029L05Rik|BB085816|Ca10	carbonic anhydrase 10	protein-coding
Merged-chr19-34285217-1	chr19	34285095	34285339	+	1	NA	Intergenic	Intergenic	-5442	NM_007987	14102	Mm.1626	NM_007987	ENSMUSG00000024778	Fas	AI196731|APO1|APT1|CD95|TNFR6|Tnfrsf6|lpr	Fas (TNF receptor superfamily member 6)	protein-coding
Merged-chr15-36164888-1	chr15	36164552	36165224	+	1	NA	promoter-TSS (NM_001081253)	promoter-TSS (NM_001081253)	-4	NM_001081253	78803	Mm.26393	NM_175281	ENSMUSG00000048230	Fbxo43	4930533G20Rik|Emi2	F-box protein 43	protein-coding
Merged-chr5-135651985-1	chr5	135651840	135652130	+	1	NA	Intergenic	Intergenic	19331	NM_146002	215160	Mm.295438	NM_031398	ENSMUSG00000039917	Rhbdd2	0610011L13Rik|AI480532|Rhbdl7|Usmg1	rhomboid domain containing 2	protein-coding
Merged-chr19-53944465-1	chr19	53944249	53944682	+	1	NA	promoter-TSS (NM_001355242)	promoter-TSS (NM_001355242)	159	NM_001168505	56392	Mm.228669	NM_019658	ENSMUSG00000024976	Shoc2	AU017287|Sur8|mKIAA0862	soc-2 (suppressor of clear) homolog (C. elegans)	protein-coding
Merged-chr5-90689833-1	chr5	90689714	90689952	+	1	NA	Intergenic	Intergenic	-49306	NM_001310656	73246	Mm.30172	NM_028478	ENSMUSG00000029370	Rassf6	1600016B17Rik	Ras association (RalGDS/AF-6) domain family member 6	protein-coding
Merged-chr3-126831665-1	chr3	126831471	126831859	+	1	NA	intron (NM_001025438, intron 14 of 18)	intron (NM_001025438, intron 14 of 18)	111721	NM_001034168	109676	Mm.220242	NM_178655	ENSMUSG00000032826	Ank2	100043364|AI835472|AW491075|Ank-2|Gm4392	ankyrin 2, brain	protein-coding
Merged-chr9-123461998-2	chr9	123461800	123462187	+	1	NA	3' UTR (NM_001348167, exon 21 of 21)	3' UTR (NM_001348167, exon 21 of 21)	-16708	NM_013860	29806	Mm.10987	NM_013860	ENSMUSG00000025239	Limd1	AW822033|D9Ertd192e	LIM domains containing 1	protein-coding
Merged-chr8-55352029-4-2	chr8	55348554	55352534	+	1	NA	Intergenic	Intergenic	395816	NM_001253756	234267	Mm.241700	NM_153581	ENSMUSG00000031517	Gpm6a	Gpm6|M6A	glycoprotein m6a	protein-coding
Merged-chr6-38551024-1	chr6	38550837	38551212	+	1	NA	promoter-TSS (NM_138680)	promoter-TSS (NM_138680)	-310	NM_138680	192196	Mm.276133	NM_138680	ENSMUSG00000029823	Luc7l2	4930471C18Rik|AA522013|AU015269|CGI59|Cgi74	LUC7-like 2 (S. cerevisiae)	protein-coding
Merged-chr1-79384358-2	chr1	79383335	79386527	+	1	NA	Intergenic	L1Md_T|LINE|L1	55159	NM_009129	20254	Mm.5038	NM_009129	ENSMUSG00000050711	Scg2	Chgc|SgII	secretogranin II	protein-coding
Merged-chr1-22056455-2	chr1	22055671	22056095	+	1	NA	Intergenic	L1Md_A|LINE|L1	-93233	NM_001310477	226922	Mm.336519	NM_023872	ENSMUSG00000028033	Kcnq5	7730402H11|9230107O05Rik|AA589396|D1Mgi1	potassium voltage-gated channel, subfamily Q, member 5	protein-coding
Merged-chrGL456393.1-8028-2	chrGL456393.1	5080	5371	+	1	NA	NA	NA	NA	NA
Merged-chr1-52405050-2	chr1	52405361	52406489	+	1	NA	Intergenic	L1Md_T|LINE|L1	94523	NM_008667	17936	Mm.25903	NM_008667	ENSMUSG00000002881	Nab1	-	Ngfi-A binding protein 1	protein-coding
Merged-chr13-113720919-1	chr13	113720523	113721315	+	1	NA	Intergenic	MMETn-int|LTR|ERVK	-57243	NM_019960	56534	Mm.41410	NM_019960	ENSMUSG00000051456	Hspb3	2310035K17Rik|AI844863|Hsbp3|spb3	heat shock protein 3	protein-coding
Merged-chr3-95650778-1	chr3	95650669	95650887	+	1	NA	Intergenic	Intergenic	-7943	NM_008562	17210	Mm.1639	NM_008562	ENSMUSG00000038612	Mcl1	AW556805|Mcl-1	myeloid cell leukemia sequence 1	protein-coding
Merged-chr18-3623594-1	chr18	3623446	3623742	+	1	NA	Intergenic	IAPEz-int|LTR|ERVK	115637	NM_026505	68010	Mm.284863	NM_026505	ENSMUSG00000024232	Bambi	2610003H06Rik	BMP and activin membrane-bound inhibitor	protein-coding
Merged-chr11-12134552-2	chr11	12134144	12135164	+	1	NA	Intergenic	L1Md_T|LINE|L1	-97234	NM_010345	14783	Mm.273117	NM_010345	ENSMUSG00000020176	Grb10	5730571D09Rik|AI325020|Meg1|mKIAA0207	growth factor receptor bound protein 10	protein-coding
Merged-chr1-43778333-1	chr1	43777911	43778755	+	1	NA	intron (NM_026430, intron 7 of 14)	intron (NM_026430, intron 7 of 14)	47731	NM_024283	78896	Mm.50109	NM_024283	ENSMUSG00000026051	1500015O10Rik	Ecrg4	RIKEN cDNA 1500015O10 gene	protein-coding
Merged-chr15-99547906-1	chr15	99547749	99548063	+	1	NA	Intergenic	Intergenic	-19741	NM_001038658	72393	Mm.39760	NM_028224	ENSMUSG00000023011	Faim2	2900002L20Rik|Lfg|Lfg2|NMP25|Nmp35|Tmbim2	Fas apoptotic inhibitory molecule 2	protein-coding
Merged-chr4-89057306-1	chr4	89057144	89057469	+	1	NA	non-coding (NR_033533, exon 2 of 3)	non-coding (NR_033533, exon 2 of 3)	6999	NR_033533	100040617	Mm.171720	NR_033533	ENSMUSG00000085183	Wincr1	Gm12603	WNT induced non-coding RNA 1	ncRNA
Merged-chr8-26975927-1	chr8	26975821	26976034	+	1	NA	Intergenic	Intergenic	-1409	NM_001101502	353310	Mm.212469	NM_001101502	ENSMUSG00000085795	Zfp703	1110032O19Rik|AI430822|AL022941|Csmn1|End2|Zeppo1|Znf703|Zpo1	zinc finger protein 703	protein-coding
Merged-chr11-109011881-2	chr11	109011646	109012118	+	1	NA	Intergenic	LSU-rRNA_Hsa|rRNA|rRNA	91533	NM_015732	12006	Mm.71710	NM_015732	ENSMUSG00000000142	Axin2	Axi1|Axil|Conductin	axin 2	protein-coding
Merged-chr3-59296660-1	chr3	59296464	59296857	+	1	NA	intron (NM_177855, intron 40 of 43)	intron (NM_177855, intron 40 of 43)	-33675	NM_001357010	70839	Mm.422675	NM_027571	ENSMUSG00000036353	P2ry12	2900079B22Rik|4921504D23Rik|P2Y12	purinergic receptor P2Y, G-protein coupled 12	protein-coding
Merged-chr15-99474312-1	chr15	99473986	99474639	+	1	NA	intron (NM_029236, intron 1 of 1)	intron (NM_029236, intron 1 of 1)	418	NM_029236	75284	Mm.32826	NM_029236	ENSMUSG00000037525	Bcdin3d	4930556P03Rik|AV138748	BCDIN3 domain containing	protein-coding
Merged-chr15-83526763-1	chr15	83526440	83527086	+	1	NA	promoter-TSS (NM_007546)	promoter-TSS (NM_007546)	-99	NM_007546	12124	Mm.267006	NM_007546	ENSMUSG00000016758	Bik	Biklk|Blk|Nbk	BCL2-interacting killer	protein-coding
Merged-chr15-55112330-1	chr15	55112059	55112602	+	1	NA	promoter-TSS (NM_145470)	promoter-TSS (NM_145470)	13	NM_145470	97998	Mm.295397	NM_145470	ENSMUSG00000022419	Deptor	Depdc6	DEP domain containing MTOR-interacting protein	protein-coding
Merged-chr9-57073260-1	chr9	57073015	57073505	+	1	NA	intron (NM_001110351, intron 1 of 21)	CpG	1220	NM_001110351	20466	Mm.15755	NM_011378	ENSMUSG00000042557	Sin3a	AW553200|Sin3|mKIAA4126|mSin3A	transcriptional regulator, SIN3A (yeast)	protein-coding
Merged-chr1-168645635-2	chr1	168645160	168646703	+	1	NA	Intergenic	L1Md_T|LINE|L1	155288	NR_105766	102465178		NR_105766	ENSMUSG00000098407	Mir6348	Gm27412|mmu-mir-6348	microRNA 6348	ncRNA
Merged-chr1-61519027-3	chr1	61517530	61520545	+	1	NA	Intergenic	L1Md_T|LINE|L1	-119787	NM_001081050	72823	Mm.35153	NM_001081050	ENSMUSG00000052062	Pard3b	1810008K04Rik|2010002N16Rik|2810455B10Rik|Als2cr19|PAR3B|PAR3L|PAR3beta	par-3 family cell polarity regulator beta	protein-coding
Merged-chr15-78078998-1	chr15	78078825	78079172	+	1	NA	intron (NM_007583, intron 1 of 3)	intron (NM_007583, intron 1 of 3)	40282	NM_007583	12300	Mm.277338	NM_007583	ENSMUSG00000019146	Cacng2	AW060990|B230105C07Rik|B930041E13Rik|stargazer|stargazin|stg|wag|waggler	calcium channel, voltage-dependent, gamma subunit 2	protein-coding
Merged-chr15-76204441-1	chr15	76204329	76204553	+	1	NA	intron (NM_001163542, intron 1 of 33)	intron (NM_001163542, intron 1 of 33)	1880	NM_201389	18810	Mm.234912	NM_011117	ENSMUSG00000022565	Plec	AA591047|AU042537|EBS1|PCN|PLTN|Plec1	plectin	protein-coding
Merged-chr5-15052893-1	chr5	15051437	15052177	+	1	NA	Intergenic	Intergenic	-18800	NM_182957	66773	Mm.368256	NM_182957	ENSMUSG00000091897	Gm17019	-	predicted gene 17019	protein-coding
Merged-chr13-8885685-1	chr13	8885583	8885787	+	1	NA	promoter-TSS (NM_145360)	promoter-TSS (NM_145360)	79	NM_145360	319554	Mm.29847	NM_145360	ENSMUSG00000058258	Idi1	4832416K17Rik|IPPI1	isopentenyl-diphosphate delta isomerase	protein-coding
Merged-chr8-68793773-1	chr8	68793638	68793908	+	1	NA	promoter-TSS (NM_001293792)	promoter-TSS (NM_001293792)	-156	NM_001359129	70885	Mm.252421	NM_027590	ENSMUSG00000031864	Ints10	4921521J11Rik|AI462004	integrator complex subunit 10	protein-coding
Merged-chr9-7804570-1	chr9	7804427	7804713	+	1	NA	Intergenic	MMETn-int|LTR|ERVK	20180	NR_049191	100885830		NR_049191	ENSMUSG00000093615	Mir5618	Gm23685|mmu-mir-5618	microRNA 5618	ncRNA
Merged-chr3-80014680-2	chr3	80014294	80015069	+	1	NA	Intergenic	L1Md_A|LINE|L1	128751	NM_133187	68659	Mm.427274	NM_133187	ENSMUSG00000027955	Fam198b	1110032E23Rik|2210419I08Rik|AV011458|Ened	family with sequence similarity 198, member B	protein-coding
Merged-chr3-84023016-1	chr3	84022915	84023118	+	1	NA	intron (NM_172681, intron 3 of 34)	intron (NM_172681, intron 3 of 34)	17145	NM_172681	229473	Mm.28838	NM_172681	ENSMUSG00000033767	Tmem131l	D930015E06Rik|Kiaa0922|mKIAA0922	transmembrane 131 like	protein-coding
Merged-chr5-129941660-1	chr5	129941408	129941912	+	1	NA	promoter-TSS (NM_001001327)	promoter-TSS (NM_001001327)	-449	NM_001001327	69568	Mm.288718	NM_027121	ENSMUSG00000066735	Vkorc1l1	2310024K08Rik	vitamin K epoxide reductase complex, subunit 1-like 1	protein-coding
Merged-chr8-20656794-3	chr8	20658071	20660628	+	1	NA	Intergenic	RMER6A|LTR|ERVK	44422	NM_001270553	100861668	Mm.491087	NM_001270553	ENSMUSG00000095294	Gm21119	-	predicted gene, 21119	protein-coding
Merged-chr17-46328095-1	chr17	46327981	46328210	+	1	NA	promoter-TSS (NM_170680)	promoter-TSS (NM_170680)	-72	NM_170680	224814	Mm.76543	NM_145140	ENSMUSG00000032842	Abcc10	Mrp7|mFLJ00002	ATP-binding cassette, sub-family C (CFTR/MRP), member 10	protein-coding
Merged-chr1-45168786-2	chr1	45168642	45168945	+	1	NA	Intergenic	L1Md_A|LINE|L1	-142745	NM_009930	12825	Mm.249555	NM_009930	ENSMUSG00000026043	Col3a1	AW550625|Col3a-1|Tsk-2|Tsk2	collagen, type III, alpha 1	protein-coding
Merged-chr10-86100487-1	chr10	86100349	86100625	+	1	NA	intron (NR_038024, intron 1 of 2)	intron (NR_038024, intron 1 of 2)	4633	NR_038024	78170	Mm.444790	NR_038024	ENSMUSG00000112493	4930486F22Rik	-	RIKEN cDNA 4930486F22 gene	ncRNA
Merged-chr8-19964914-4	chr8	19961488	19962774	+	1	NA	intron (NM_001270553, intron 6 of 9)	L1_Mus4|LINE|L1	232555	NM_001039553	626415	Mm.425517	NM_001039553	ENSMUSG00000096265	4930467E23Rik	TSAP	RIKEN cDNA 4930467E23 gene	protein-coding
Merged-chr10-55484716-2	chr10	55484124	55485309	+	1	NA	Intergenic	L1Md_T|LINE|L1	-622201	NM_001163833	73390	Mm.181475	NM_133751	ENSMUSG00000047669	Msl3l2	1700060H10Rik	MSL3 like 2	protein-coding
Merged-chr16-17222363-1	chr16	17222214	17222502	+	1	NA	Intergenic	LSU-rRNA_Hsa|rRNA|rRNA	-11229	NM_178922	58180	Mm.261602	NM_178922	ENSMUSG00000050240	Hic2	AA409108|HRG22|mKIAA1020	hypermethylated in cancer 2	protein-coding
Merged-chr19-46304618-1	chr19	46304210	46305184	+	1	NA	promoter-TSS (NM_001177369)	promoter-TSS (NM_001177369)	-40	NM_001177369	18034	Mm.102365	NM_019408	ENSMUSG00000025225	Nfkb2	NF-kappaB2|lyt|p49|p49/p100|p50B|p52	nuclear factor of kappa light polypeptide gene enhancer in B cells 2, p49/p100	protein-coding
Merged-chr17-17845535-1	chr17	17845310	17845760	+	1	NA	intron (NM_008215, intron 4 of 4)	intron (NM_008215, intron 4 of 4)	9653	NM_008215	15116	Mm.255701	NM_008215	ENSMUSG00000003665	Has1	HAS	hyaluronan synthase 1	protein-coding
Merged-chr5-24274189-1	chr5	24274078	24274300	+	1	NA	Intergenic	Intergenic	16661	NR_030454	735274		NR_030454	ENSMUSG00000106252	Mir684-1	Mirn684-1	microRNA 684-1	ncRNA
Merged-chr5-88165497-1	chr5	88165072	88165922	+	1	NA	Intergenic	MMETn-int|LTR|ERVK	78941	NM_001252680	20600	Mm.1397	NM_021289	ENSMUSG00000029281	Smr2	MSG2|Vcs2	submaxillary gland androgen regulated protein 2	protein-coding
Merged-chr5-72855954-1	chr5	72855837	72856072	+	1	NA	intron (NM_013689, intron 1 of 17)	intron (NM_013689, intron 1 of 17)	12494	NM_001113461	21682	Mm.319581	NM_013689	ENSMUSG00000029217	Tec	-	tec protein tyrosine kinase	protein-coding
Merged-chr1-37931398-1	chr1	37931491	37931504	+	1	NA	Intergenic	L1Md_F2|LINE|L1	-15004	NM_001033427	332427	Mm.332981	NM_001033427	ENSMUSG00000061584	Lyg2	Gm776	lysozyme G-like 2	protein-coding
Merged-chr5-15671373-1	chr5	15671222	15671558	+	1	NA	Intergenic	Intergenic	-9320	NR_001585	75858	Mm.359463	NR_001585	ENSMUSG00000089871	Speer4cos	4930568L21Rik|SPEER-7|Speer7-ps|Speer7-ps1	spermatogenesis associated glutamate (E)-rich protein 4C, opposite strand transcript	pseudo
Merged-chr15-77214926-1	chr15	77214796	77215057	+	1	NA	intron (NM_001358772, intron 2 of 14)	intron (NM_001358772, intron 2 of 14)	30682	NM_001358772	93686	Mm.202774	NM_053104	ENSMUSG00000033565	Rbfox2	Fbm2|Fxh|Hrnbp2|Rbm9	RNA binding protein, fox-1 homolog (C. elegans) 2	protein-coding
Merged-chr17-15375433-1	chr17	15375335	15376065	+	1	NA	5' UTR (NM_007865, exon 1 of 11)	5' UTR (NM_007865, exon 1 of 11)	123	NM_007865	13388	Mm.4875	NM_007865	ENSMUSG00000014773	Dll1	Delta1	delta like canonical Notch ligand 1	protein-coding
Merged-chr17-55959141-1	chr17	55958870	55959412	+	1	NA	promoter-TSS (NM_028381)	promoter-TSS (NM_028381)	-46	NM_028381	72886	Mm.22796	NM_028381	ENSMUSG00000003208	Ccdc94	2900016D05Rik|AI413813	coiled-coil domain containing 94	protein-coding
Merged-chr1-28190587-2	chr1	28191068	28191812	+	1	NA	Intergenic	L1Md_T|LINE|L1	307394	NR_151583	433281	Mm.329306	NR_151583	ENSMUSG00000101514	Gm5524	AI875557|EG433281	predicted gene 5524	ncRNA
Merged-chrX-94914025-1	chrX	94913757	94914293	+	1	NA	Intergenic	Intergenic	112657	NM_178753	270624	Mm.115205	NM_178753	ENSMUSG00000071722	Spin4	9630042H07Rik	spindlin family, member 4	protein-coding
Merged-chr1-119749687-2	chr1	119749154	119749961	+	1	NA	intron (NM_019933, intron 8 of 26)	L1Md_T|LINE|L1	87514	NM_019933	19258	Mm.458796	NM_019933	ENSMUSG00000026384	Ptpn4	PTPMEG|Ptn4|TEP|TEP/mPTPMEG|hPTP-MEG	protein tyrosine phosphatase, non-receptor type 4	protein-coding
Merged-chrCHR_MG4212_PATCH-15658704-1	chrCHR_MG4212_PATCH	15658806	15659064	+	1	NA	NA	NA	NA	NA
Merged-chr1-27756243-1	chr1	27756065	27756073	+	1	NA	Intergenic	L1Md_T|LINE|L1	-127977	NR_151583	433281	Mm.329306	NR_151583	ENSMUSG00000101514	Gm5524	AI875557|EG433281	predicted gene 5524	ncRNA
Merged-chr10-55577423-2	chr10	55575953	55577712	+	1	NA	Intergenic	L1Md_T|LINE|L1	-530085	NM_001163833	73390	Mm.181475	NM_133751	ENSMUSG00000047669	Msl3l2	1700060H10Rik	MSL3 like 2	protein-coding
Merged-chr1-55466429-2	chr1	55466330	55466875	+	1	NA	intron (NM_001114663, intron 1 of 5)	L1Md_A|LINE|L1	60656	NM_001114663	227120	Mm.194183	NM_001114663	ENSMUSG00000038349	Plcl1	C230017K02Rik|PLC-L|PLC-L1|PLCE|PLCL|PLDL1|PRIP|PRIP-1	phospholipase C-like 1	protein-coding
Merged-chr13-75840070-1	chr13	75839940	75840201	+	1	NA	exon (NM_001360151, exon 1 of 3)	exon (NM_001360151, exon 1 of 3)	184	NM_053108	93692	Mm.25844	NM_053108	ENSMUSG00000021591	Glrx	C86710|D13Wsu156e|Glrx1|Grx1|TTase	glutaredoxin	protein-coding
Merged-chr8-122556504-1	chr8	122556379	122556630	+	1	NA	Intergenic	Intergenic	-5175	NM_001357349	234839	Mm.37324	NM_001037298	ENSMUSG00000014444	Piezo1	9630020g22|Fam38a|mKIAA0233	piezo-type mechanosensitive ion channel component 1	protein-coding
Merged-chr17-3080260-1	chr17	3080355	3080783	+	1	NA	intron (NR_003519, intron 2 of 7)	intron (NR_003519, intron 2 of 7)	3614	NR_003519	328734	Mm.335641	NR_003519		Pisd-ps2	D030013I16Rik	phosphatidylserine decarboxylase, pseudogene 2	pseudo
Merged-chr16-11144108-2	chr16	11143906	11144315	+	1	NA	intron (NR_027502, intron 19 of 22)	LSU-rRNA_Hsa|rRNA|rRNA	-9578	NM_029582	106200	Mm.291015	NM_029582	ENSMUSG00000022498	Txndc11	2810408E11Rik|AI427833|EFP1|Txdc11	thioredoxin domain containing 11	protein-coding
Merged-chr19-12796041-1	chr19	12795796	12796286	+	1	NA	promoter-TSS (NR_024093)	promoter-TSS (NR_024093)	82	NR_024093	664779	Mm.290924	NM_001039718	ENSMUSG00000024695	Gm44505	Zfp91-Cntf|Zfp91Cntf	predicted readthrough transcript (NMD candidate), 44505	ncRNA
Merged-chr8-77610693-1	chr8	77610576	77610810	+	1	NA	promoter-TSS (NM_145599)	promoter-TSS (NM_145599)	-40	NM_145599	234463	Mm.273578	NM_145599	ENSMUSG00000031617	Tmem184c	8430433H16Rik|AI645453|AL033298|BC004056|Tmem34	transmembrane protein 184C	protein-coding
Merged-chr11-120698089-1	chr11	120697910	120698269	+	1	NA	intron (NM_026877, intron 7 of 15)	intron (NM_026877, intron 7 of 15)	15678	NM_016665	20892	Mm.259716	NM_016665	ENSMUSG00000025144	Cenpx	Stra13	centromere protein X	protein-coding
Merged-chr10-77581498-1	chr10	77581389	77581608	+	1	NA	promoter-TSS (NM_145925)	promoter-TSS (NM_145925)	-157	NM_145925	108705	Mm.28853	NM_145925	ENSMUSG00000009291	Pttg1ip	1810010L20Rik|AI314311|AU018448|C79540|PBF	pituitary tumor-transforming 1 interacting protein	protein-coding
Merged-chr1-32071133-3	chr1	32071741	32072524	+	1	NA	Intergenic	L1Md_Gf|LINE|L1	-100590	NM_133235	170771	Mm.336594	NM_133235	ENSMUSG00000026058	Khdrbs2	6330586C16Rik|Slim1|Slm-1|Slm1|TG-RP135|Tg(LRRK2*R1441G)135Cjli|mSLM-1	KH domain containing, RNA binding, signal transduction associated 2	protein-coding
Merged-chr8-125344107-1	chr8	125344004	125344210	+	1	NA	Intergenic	Intergenic	148726	NM_001081337	244668	Mm.271668	NM_001081337	ENSMUSG00000001995	Sipa1l2	BC058408|mKIAA1389	signal-induced proliferation-associated 1 like 2	protein-coding
Merged-chr5-139545993-1	chr5	139546492	139547666	+	1	NA	exon (NM_013702, exon 3 of 3)	exon (NM_013702, exon 3 of 3)	3181	NM_013702	22255	Mm.42190	NM_013702	ENSMUSG00000029546	Uncx	Chx4|Uncx4.1	UNC homeobox	protein-coding
Merged-chr10-110508175-2	chr10	110506696	110507491	+	1	NA	Intergenic	L1Md_T|LINE|L1	-93557	NR_028438	109335	Mm.367727	NR_028438	ENSMUSG00000112398	9230102K24Rik	-	RIKEN cDNA 9230102K24 gene	ncRNA
Merged-chr1-108323486-3	chr1	108322147	108323558	+	1	NA	Intergenic	L1Md_T|LINE|L1	405593	NR_102307	319596	Mm.136054	NR_102306	ENSMUSG00000100457	D830032E09Rik	-	RIKEN cDNA D830032E09 gene	ncRNA
Merged-chr1-102004770-3	chr1	102004729	102006014	+	1	NA	Intergenic	L1Md_A|LINE|L1	849603	NR_037989	100504525	Mm.87065	NR_037989	ENSMUSG00000100684	Gm20268	-	predicted gene, 20268	ncRNA
Merged-chr16-57391432-2	chr16	57391130	57391676	+	1	NA	intron (NM_001040397, intron 1 of 4)	LSU-rRNA_Hsa|rRNA|rRNA	38126	NM_001040397	78749	Mm.328360	NM_001040397	ENSMUSG00000043336	Filip1l	4631422O05Rik|Doc1	filamin A interacting protein 1-like	protein-coding
Merged-chr10-16821696-1	chr10	16821436	16822122	+	1	NA	Intergenic	L1Md_T|LINE|L1	274003	NR_038020	100504235	Mm.84044	NR_038020	ENSMUSG00000101969	Gm20125	-	predicted gene, 20125	ncRNA
Merged-chr11-59459297-1	chr11	59459117	59459477	+	1	NA	TTS (NR_037992)	TTS (NR_037992)	9252	NM_001205068	194952	Mm.295954	NM_178659	ENSMUSG00000036819	Jmjd4	6430559I23	jumonji domain containing 4	protein-coding
Merged-chr4-62520127-1	chr4	62519545	62520699	+	1	NA	promoter-TSS (NM_008525)	promoter-TSS (NM_008525)	-59	NM_008525	17025	Mm.6988	NM_008525	ENSMUSG00000028393	Alad	ALADH|Lv	aminolevulinate, delta-, dehydratase	protein-coding
Merged-chr4-11966667-1	chr4	11966566	11966769	+	1	NA	promoter-TSS (NR_040577)	promoter-TSS (NR_040577)	93	NR_040577	100503636	Mm.209078	NR_040577		1700123M08Rik	1600025K15Rik	RIKEN cDNA 1700123M08 gene	ncRNA
Merged-chr1-76464649-3	chr1	76462612	76466087	+	1	NA	Intergenic	L1Md_T|LINE|L1	-24784	NR_038012	620079	Mm.378379	NR_038012	ENSMUSG00000100553	Gm17751	-	predicted gene, 17751	ncRNA
Merged-chr6-71124770-1	chr6	71124632	71124950	+	1	NA	Intergenic	Intergenic	19589	NM_001033929	232078	Mm.37547	NM_178413	ENSMUSG00000054474	Thnsl2	BC051244|TSH2	threonine synthase-like 2 (bacterial)	protein-coding
Merged-chr8-19695866-2	chr8	19695723	19696138	+	1	NA	Intergenic	Intergenic	-33646	NM_001270553	100861668	Mm.491087	NM_001270553	ENSMUSG00000095294	Gm21119	-	predicted gene, 21119	protein-coding
Merged-chr15-38245094-1	chr15	38244943	38245246	+	1	NA	Intergenic	MLT1J1|LTR|ERVL-MaLR	25891	NM_008757	18285	Mm.252830	NM_008757	ENSMUSG00000061923	Odf1	-	outer dense fiber of sperm tails 1	protein-coding
Merged-chr15-37960808-1	chr15	37960479	37961137	+	1	NA	promoter-TSS (NM_001357022)	promoter-TSS (NM_001357022)	48	NM_001357023	382985	Mm.24738	NM_199476	ENSMUSG00000022292	Rrm2b	p53R2	ribonucleotide reductase M2 B (TP53 inducible)	protein-coding
Merged-chr4-117494322-1	chr4	117494815	117495409	+	1	NA	intron (NM_025739, intron 1 of 14)	CpG	1940	NM_025739	66743	Mm.318331	NM_025739	ENSMUSG00000028677	Rnf220	4732477A13|4931406I20Rik|5730503K05Rik|AV302541	ring finger protein 220	protein-coding
Merged-chr17-3013653-5	chr17	3010104	3010966	+	1	NA	Intergenic	Intergenic	73648	NR_003519	328734	Mm.335641	NR_003519		Pisd-ps2	D030013I16Rik	phosphatidylserine decarboxylase, pseudogene 2	pseudo
Merged-chr8-109608242-1	chr8	109607954	109608530	+	1	NA	intron (NM_020046, intron 1 of 8)	intron (NM_020046, intron 1 of 8)	431	NM_020046	56749	Mm.23894	NM_020046	ENSMUSG00000031730	Dhodh	2810417D19Rik|AI834883	dihydroorotate dehydrogenase	protein-coding
Merged-chr15-101455526-1	chr15	101455372	101455681	+	1	NA	intron (NM_016879, intron 7 of 9)	intron (NM_016879, intron 7 of 9)	7781	NM_025487	66322	Mm.158111	NM_025487	ENSMUSG00000063971	Krt88	1700011A15Rik	keratin 88	protein-coding
Merged-chr17-57247905-1	chr17	57247732	57248078	+	1	NA	promoter-TSS (NM_001308074)	promoter-TSS (NM_001308074)	-216	NM_030084	78308	Mm.28468	NM_030084	ENSMUSG00000005823	Gpr108	1810015L19Rik|AA589464|C79132|Lustr2	G protein-coupled receptor 108	protein-coding
Merged-chr5-139535658-1	chr5	139535643	139535805	+	1	NA	intron (NR_040701, intron 2 of 3)	intron (NR_040701, intron 2 of 3)	-8174	NM_013702	22255	Mm.42190	NM_013702	ENSMUSG00000029546	Uncx	Chx4|Uncx4.1	UNC homeobox	protein-coding
Merged-chr10-98340608-2	chr10	98340187	98341311	+	1	NA	intron (NR_045179, intron 4 of 4)	L1Md_A|LINE|L1	11118	NR_045179	667438	Mm.414522	NR_045179	ENSMUSG00000112896	Gm8633	EG667438	predicted gene 8633	ncRNA
Merged-chr2-132253077-2	chr2	132252904	132253366	+	1	NA	promoter-TSS (NM_011045)	promoter-TSS (NM_011045)	45	NM_011045	18538	Mm.7141	NM_011045	ENSMUSG00000027342	Pcna	-	proliferating cell nuclear antigen	protein-coding
Merged-chr13-119614048-3	chr13	119613308	119617508	+	1	NA	Intergenic	(TG)n|Simple_repeat|Simple_repeat	-8411	NM_020279	56838	Mm.143745	NM_020279	ENSMUSG00000074715	Ccl28	CCK1|MEC|Scya28	chemokine (C-C motif) ligand 28	protein-coding
Merged-chr7-59778795-1	chr7	59778447	59779112	+	1	NA	intron (NR_146211, intron 55 of 171)	intron (NR_146211, intron 55 of 171)	-27199	NR_033779	64245		NR_033779	ENSMUSG00000096759	Snord116l2	Pwcr1l2	small nucleolar RNA, C/D box 116-like 2	snoRNA
Merged-chr17-78417507-1	chr17	78417373	78417642	+	1	NA	intron (NM_001360407, intron 1 of 9)	L2c|LINE|L2	645	NM_001285949	225020	Mm.236835	NM_199448	ENSMUSG00000056121	Fez2	9030616F16|D17Ertd315e	fasciculation and elongation protein zeta 2 (zygin II)	protein-coding
Merged-chr11-92698434-2	chr11	92697310	92698560	+	1	NA	Intergenic	L1Md_T|LINE|L1	-400431	NM_001361707	72605	Mm.342160	NM_028296	ENSMUSG00000056158	Car10	2700029L05Rik|BB085816|Ca10	carbonic anhydrase 10	protein-coding
Merged-chr13-99353436-1	chr13	99353316	99353461	+	1	NA	intron (NM_173757, intron 2 of 10)	intron (NM_173757, intron 2 of 10)	8602	NM_173757	218506	Mm.30208	NM_173757	ENSMUSG00000041632	Mrps27	2610028H14Rik	mitochondrial ribosomal protein S27	protein-coding
Merged-chr19-5488805-1	chr19	5488374	5489237	+	1	NA	promoter-TSS (NR_153768)	promoter-TSS (NR_153768)	-426	NR_153769	71711	Mm.27697	NM_027877	ENSMUSG00000024906	Mus81	1200008A18Rik|AI182501|AW045863	MUS81 structure-specific endonuclease subunit	protein-coding
Merged-chr15-12873039-1	chr15	12872704	12873374	+	1	NA	intron (NM_026799, intron 15 of 34)	intron (NM_026799, intron 15 of 34)	48224	NM_001130149	14000	Mm.293142	NM_026799	ENSMUSG00000022191	Drosha	1110013A17Rik|AI874853|Etohi2|Rn3|Rnasen	drosha, ribonuclease type III	protein-coding
Merged-chr15-7842831-1	chr15	7842721	7842941	+	1	NA	Intergenic	L2|LINE|L2	27281	NM_001301357	14573	Mm.4679	NM_010275	ENSMUSG00000022144	Gdnf	AI385739|ATF	glial cell line derived neurotrophic factor	protein-coding
Merged-chr5-137786521-1	chr5	137786224	137786818	+	1	NA	promoter-TSS (NM_001360023)	promoter-TSS (NM_001360023)	180	NM_144913	231803	Mm.61193	NM_144913	ENSMUSG00000029726	Mepce	Bcdin3|D5Wsu46e	methylphosphate capping enzyme	protein-coding
Merged-chr1-161936172-2	chr1	161935910	161936787	+	1	NA	Intergenic	L1Md_T|LINE|L1	32800	NM_001204905	75368	Mm.108728	NM_001204904	ENSMUSG00000086277	4930558K02Rik	-	RIKEN cDNA 4930558K02 gene	protein-coding
Merged-chr19-46338320-1	chr19	46337969	46338671	+	1	NA	5' UTR (NM_024192, exon 2 of 10)	5' UTR (NM_024192, exon 2 of 10)	340	NM_001164294	67116	Mm.218848	NM_024192	ENSMUSG00000036748	Cuedc2	3010002G01Rik	CUE domain containing 2	protein-coding
Merged-chr7-45459703-2	chr7	45459562	45459818	+	1	NA	5' UTR (NM_010240, exon 1 of 4)	5' UTR (NM_010240, exon 1 of 4)	196	NM_010240	14325	Mm.30357	NM_010240	ENSMUSG00000050708	Ftl1	Ftl|Ftl-1|L-ferritin	ferritin light polypeptide 1	protein-coding
Merged-chr15-75851031-1	chr15	75850912	75851151	+	1	NA	Intergenic	Intergenic	-9123	NM_172121	223642	Mm.209800	NM_172121	ENSMUSG00000075600	Zc3h3	BC049953|Kiaa0150|Smicl|Zc3hdc3	zinc finger CCCH type containing 3	protein-coding
Merged-chr15-62079554-1	chr15	62079305	62079803	+	1	NA	intron (NR_132746, intron 1 of 6)	intron (NR_132746, intron 1 of 6)	40297	NR_132746	19296	Mm.4608	NM_011222	ENSMUSG00000097039	Pvt1	Ayu21-84Imeg|Gt(pU21)84Imeg|Mis-1|Mlvi-1|Pvt-1	Pvt1 oncogene	ncRNA
Merged-chr8-83593926-1	chr8	83593625	83594228	+	1	NA	intron (NM_134118, intron 1 of 12)	intron (NM_134118, intron 1 of 12)	565	NM_027179	106529	Mm.352239	NM_027179	ENSMUSG00000031708	Tecr	2410016D23Rik|A230102P12Rik|AI173355|D17Ertd178e|Gpsn2|SC2	trans-2,3-enoyl-CoA reductase	protein-coding
Merged-chr1-116360211-4	chr1	116358703	116359891	+	1	NA	intron (NM_001077425, intron 13 of 23)	L1Md_T|LINE|L1	674160	NM_001077425	636808	Mm.101576	NM_001077425	ENSMUSG00000070695	Cntnap5a	Caspr5-1|EG636808	contactin associated protein-like 5A	protein-coding
Merged-chr17-14546212-1	chr17	14545997	14546427	+	1	NA	Intergenic	Intergenic	-147270	NR_027986	74917	Mm.32228	NM_183107		4930474M22Rik	-	RIKEN cDNA 4930474M22 gene	ncRNA
Merged-chr1-133594983-2	chr1	133594513	133596054	+	1	NA	Intergenic	Intergenic	14997	NM_009227	20643	Mm.249110	NM_009227	ENSMUSG00000090553	Snrpe	AL022645|C76690|SME	small nuclear ribonucleoprotein E	protein-coding
Merged-chr19-7483182-1	chr19	7483067	7483297	+	1	NA	5' UTR (NM_001271487, exon 1 of 8)	5' UTR (NM_001271487, exon 1 of 8)	109	NM_001271486	20168	Mm.246990	NM_053076	ENSMUSG00000024758	Rtn3	RTN3-A1	reticulon 3	protein-coding
Merged-chr3-107829739-1	chr3	107829633	107829845	+	1	NA	Intergenic	Intergenic	-47491	NM_133867	99662	Mm.108491	NM_133867	ENSMUSG00000040600	Eps8l3	AI504489|Eps8r3	EPS8-like 3	protein-coding
Merged-chr16-3115305-2	chr16	3114562	3117056	+	1	NA	Intergenic	Intergenic	-476589	NM_146860	258859	Mm.377723	NM_146860	ENSMUSG00000051003	Olfr161	MOR131-1|OR912-47M6	olfactory receptor 161	protein-coding
Merged-chr1-162116891-2	chr1	162115457	162118960	+	1	NA	intron (NM_001038619, intron 15 of 20)	L1Md_T|LINE|L1	-100415	NR_002870	474332	Mm.479755	NR_002870	ENSMUSG00000078190	Dnm3os	6030416H16Rik|Hag2|Npn1|P/L01	dynamin 3, opposite strand	ncRNA
Merged-chr15-102972257-1	chr15	102971841	102972665	+	1	NA	TTS (NM_010462)	TTS (NM_010462)	-1097	NR_029722	723958		NR_029722	ENSMUSG00000065488	Mir196a-2	Mirn196a-2|mir-196a-2	microRNA 196a-2	ncRNA
Merged-chr16-3239148-3-2	chr16	3231591	3231891	+	1	NA	Intergenic	(CTGTG)n|Simple_repeat|Simple_repeat	-360657	NM_146860	258859	Mm.377723	NM_146860	ENSMUSG00000051003	Olfr161	MOR131-1|OR912-47M6	olfactory receptor 161	protein-coding
Merged-chr11-66668919-2	chr11	66668387	66669196	+	1	NA	Intergenic	L1Md_T|LINE|L1	-142665	NM_001034874	380702	Mm.351764	NM_001034874	ENSMUSG00000053930	Shisa6	Gm879|ckamp52	shisa family member 6	protein-coding
Merged-chr15-100637109-1	chr15	100637013	100637205	+	1	NA	promoter-TSS (NM_174992)	promoter-TSS (NM_174992)	-169	NM_001033872	207818	Mm.26282	NM_174992	ENSMUSG00000053559	Smagp	-	small cell adhesion glycoprotein	protein-coding
Merged-chr15-31184793-1	chr15	31184683	31184903	+	1	NA	Intergenic	LTR16A2|LTR|ERVL	-39592	NM_146057	223453	Mm.222867	NM_146057	ENSMUSG00000039168	Dap	4921531N22Rik|AI789753|AU040360	death-associated protein	protein-coding
Merged-chr1-114767687-3	chr1	114766544	114767832	+	1	NA	Intergenic	L1Md_T|LINE|L1	-917949	NM_001077425	636808	Mm.101576	NM_001077425	ENSMUSG00000070695	Cntnap5a	Caspr5-1|EG636808	contactin associated protein-like 5A	protein-coding
Merged-chr11-3112712-1	chr11	3112353	3113095	+	1	NA	Intergenic	ORR1A1|LTR|ERVL-MaLR	-11297	NR_003517	236604	Mm.247625	NM_001004146		Pisd-ps1	-	phosphatidylserine decarboxylase, pseudogene 1	pseudo
Merged-chr12-48558746-1	chr12	48558621	48558871	+	1	NA	Intergenic	L1Md_T|LINE|L1	-824137	NM_001160112	15228	Mm.4704	NM_008241	ENSMUSG00000020950	Foxg1	2900064B05Rik|BF-1|Bf1|Hfh9|Hfhbf1	forkhead box G1	protein-coding
Merged-chr17-25833240-1	chr17	25832979	25833501	+	1	NA	5' UTR (NM_019719, exon 1 of 7)	5' UTR (NM_019719, exon 1 of 7)	121	NM_019719	56424	Mm.277599	NM_019719	ENSMUSG00000039615	Stub1	0610033N24Rik|2210017D18Rik|2310040B03Rik|AW046544|Chip	STIP1 homology and U-Box containing protein 1	protein-coding
Merged-chrX-112370991-1	chrX	112370740	112371243	+	1	NA	intron (NM_026565, intron 8 of 8)	intron (NM_026565, intron 8 of 8)	35788	NM_028655	73809	Mm.50508	NM_028655	ENSMUSG00000025527	Satl1	4930404K22Rik	spermidine/spermine N1-acetyl transferase-like 1	protein-coding
Merged-chr8-11382399-1	chr8	11382259	11382539	+	1	NA	intron (NM_009932, intron 4 of 47)	intron (NM_009932, intron 4 of 47)	-69573	NM_009931	12826	Mm.738	NM_009931	ENSMUSG00000031502	Col4a1	Bru|Col4a-1|Raw|Svc	collagen, type IV, alpha 1	protein-coding
Merged-chr5-122821036-1	chr5	122820889	122821183	+	1	NA	exon (NM_021505, exon 1 of 17)	exon (NM_021505, exon 1 of 17)	306	NM_021505	59008	Mm.332667	NM_021505	ENSMUSG00000029472	Anapc5	2510006G12Rik|AA408751|AA536819|AA986414|APC5|Anpc5	anaphase-promoting complex subunit 5	protein-coding
Merged-chrY-90812362-2	chrY	90810762	90813226	+	1	NA	intron (NR_137282, intron 2 of 2)	IMPB_01|Satellite|Satellite	26552	NM_133362	170942	Mm.76062	NM_133362	ENSMUSG00000096768	Erdr1	edr	erythroid differentiation regulator 1	protein-coding
Merged-chr1-61674451-4	chr1	61672543	61676910	+	1	NA	intron (NM_001081050, intron 1 of 22)	L1Md_A|LINE|L1	35902	NM_001081050	72823	Mm.35153	NM_001081050	ENSMUSG00000052062	Pard3b	1810008K04Rik|2010002N16Rik|2810455B10Rik|Als2cr19|PAR3B|PAR3L|PAR3beta	par-3 family cell polarity regulator beta	protein-coding
Merged-chr17-3023845-2	chr17	3022487	3023088	+	1	NA	Intergenic	Intergenic	61396	NR_003519	328734	Mm.335641	NR_003519		Pisd-ps2	D030013I16Rik	phosphatidylserine decarboxylase, pseudogene 2	pseudo
Merged-chr10-3237110-1	chr10	3236966	3237255	+	1	NA	Intergenic	Intergenic	30661	NM_001204916	670558	Mm.398582	NM_001204916	ENSMUSG00000091618	H60c	4632413I24Rik|Gm9491	histocompatibility 60c	protein-coding
Merged-chr3-149052704-2	chr3	149052473	149052928	+	1	NA	Intergenic	(TTAGGG)n|Simple_repeat|Simple_repeat	-98065	NM_001081298	99633	Mm.9776	NM_001081298	ENSMUSG00000028184	Adgrl2	AI450192|CIRL-2|Gm619|Lec1|Lphh1|Lphn2|mKIAA0786	adhesion G protein-coupled receptor L2	protein-coding
Merged-chr17-5491404-1	chr17	5491248	5491608	+	1	NA	Intergenic	Intergenic	-1172	NM_146073	224454	Mm.487663	NM_146073	ENSMUSG00000034265	Zdhhc14	B530001K09Rik|New1cp	zinc finger, DHHC domain containing 14	protein-coding
Merged-chrX-169989572-2	chrX	169989350	169989801	+	1	NA	3' UTR (NM_001290504, exon 10 of 10)	3' UTR (NM_001290504, exon 10 of 10)	-10658	NR_029457	654820	Mm.34441	NM_001039559	ENSMUSG00000072844	G530011O06Rik	-	RIKEN cDNA G530011O06 gene	ncRNA
Merged-chr2-172205299-1	chr2	172205078	172205521	+	1	NA	Intergenic	(TCCA)n|Simple_repeat|Simple_repeat	-43193	NM_008561	17201	Mm.57183	NM_008561	ENSMUSG00000038537	Mc3r	MC3-R	melanocortin 3 receptor	protein-coding
Merged-chr10-120616806-1	chr10	120616562	120617051	+	1	NA	Intergenic	Intergenic	-140337	NM_010441	15364	Mm.157190	NM_010441	ENSMUSG00000056758	Hmga2	9430083A20Rik|HMGI-C|Hmgic|pg|pygmy	high mobility group AT-hook 2	protein-coding
Merged-chr3-152314981-1	chr3	152314888	152315074	+	1	NA	intron (NM_001162375, intron 7 of 13)	IMPB_01|Satellite|Satellite	25426	NM_174868	215708	Mm.135018	NM_174868	ENSMUSG00000054942	Miga1	A930038D06|AI852168|C030011O14Rik|Fam73a|Mita1	mitoguardin 1	protein-coding
Merged-chr10-110368103-3	chr10	110369198	110370291	+	1	NA	Intergenic	L1Md_A|LINE|L1	-230906	NR_028438	109335	Mm.367727	NR_028438	ENSMUSG00000112398	9230102K24Rik	-	RIKEN cDNA 9230102K24 gene	ncRNA
Merged-chr3-121589161-1	chr3	121589062	121589260	+	1	NA	Intergenic	Intergenic	54324	NR_036456	100503044	Mm.65320	NM_176992	ENSMUSG00000044522	A730020M07Rik	-	RIKEN cDNA A730020M07 gene	ncRNA
Merged-chr15-98917867-1	chr15	98917451	98918283	+	1	NA	exon (NM_029098, exon 1 of 17)	exon (NM_029098, exon 1 of 17)	231	NM_029098	74775	Mm.385020	NM_029098	ENSMUSG00000022999	Lmbr1l	1110013E13Rik|AA415653|D15Ertd735e|Limr	limb region 1 like	protein-coding
Merged-chr15-102518067-1	chr15	102517636	102518499	+	1	NA	promoter-TSS (NM_009319)	promoter-TSS (NM_009319)	-125	NM_001253795	21357	Mm.291485	NM_009319	ENSMUSG00000023051	Tarbp2	Prbp|TRBP	TARBP2, RISC loading complex RNA binding subunit	protein-coding
Merged-chr11-78364122-1	chr11	78363934	78364311	+	1	NA	intron (NM_008238, intron 6 of 8)	MIR3|SINE|MIR	17412	NM_001313987	22248	Mm.284811	NM_011676	ENSMUSG00000002058	Unc119	D11Bhm52|HRG4|MRG4|Rg4|Rtg4|Unc119h	unc-119 lipid binding chaperone	protein-coding
Merged-chr10-19982642-3	chr10	19979531	19980023	+	1	NA	intron (NM_008580, intron 1 of 29)	L1Md_T|LINE|L1	45251	NM_008580	26408	Mm.6595	NM_008580	ENSMUSG00000071369	Map3k5	7420452D20Rik|ASK|ASK1|MAPKKK5|Mekk5	mitogen-activated protein kinase kinase kinase 5	protein-coding
Merged-chr5-90612407-1	chr5	90612302	90612513	+	1	NA	intron (NM_001310656, intron 4 of 10)	intron (NM_001310656, intron 4 of 10)	28120	NM_028478	73246	Mm.30172	NM_028478	ENSMUSG00000029370	Rassf6	1600016B17Rik	Ras association (RalGDS/AF-6) domain family member 6	protein-coding
Merged-chr12-67557350-2	chr12	67556178	67557291	+	1	NA	Intergenic	L1Md_A|LINE|L1	-334185	NM_207010	320772	Mm.227680	NM_207010	ENSMUSG00000034912	Mdga2	6720489L24Rik|9330209L04Rik|Adp|Mamdc1	MAM domain containing glycosylphosphatidylinositol anchor 2	protein-coding
Merged-chr14-3545986-2	chr14	3545787	3546016	+	1	NA	intron (NM_001270806, intron 4 of 4).2	intron (NM_001270806, intron 4 of 4).2	41801	NR_038059	73549	Mm.398741	NR_038059	ENSMUSG00000079407	1700110I01Rik	100040740|1700016F01Rik|Gm2938	RIKEN cDNA 1700110I01 gene	ncRNA
Merged-chrGL456367.1-992-1	chrGL456367.1	507	1693	+	1	NA	NA	NA	NA	NA
Merged-chr16-3239148-3	chr16	3238374	3240375	+	1	NA	Intergenic	(CTGTG)n|Simple_repeat|Simple_repeat	-353024	NM_146860	258859	Mm.377723	NM_146860	ENSMUSG00000051003	Olfr161	MOR131-1|OR912-47M6	olfactory receptor 161	protein-coding
Merged-chr3-94712313-1	chr3	94710709	94711375	+	1	NA	Intergenic	Intergenic	17469	NM_019414	20342	Mm.225405	NM_019414	ENSMUSG00000068877	Selenbp2	AP56|Lpsb2	selenium binding protein 2	protein-coding
Merged-chr10-86705782-1	chr10	86705627	86705937	+	1	NA	promoter-TSS (NM_011631)	promoter-TSS (NM_011631)	-29	NM_001003910	103220	Mm.440762	NM_153595	ENSMUSG00000044937	Ttc41	AI449705|AU041509|Gnn	tetratricopeptide repeat domain 41	protein-coding
Merged-chr17-25920368-1	chr17	25920258	25920478	+	1	NA	promoter-TSS (NM_139154)	promoter-TSS (NM_139154)	-654	NM_139154	224624	Mm.328872	NM_139154	ENSMUSG00000025730	Rab40c	RAR3	Rab40C, member RAS oncogene family	protein-coding
Merged-chrJH584304.1-52432-3-8	chrJH584304.1	58542	61422	+	1	NA	NA	NA	NA	NA
Merged-chr6-137003014-1	chr6	137002831	137003197	+	1	NA	Intergenic	(TG)n|Simple_repeat|Simple_repeat	48491	NM_023898	78600	Mm.290622	NM_023898	ENSMUSG00000064330	Pde6h	A930033D18Rik|PDEgamma	phosphodiesterase 6H, cGMP-specific, cone, gamma	protein-coding
Merged-chrMT-8150-2	chrMT	178	4786	+	1	NA	NA	NA	NA	NA
Merged-chr3-52269925-1	chr3	52269786	52270064	+	1	NA	intron (NM_019739, intron 1 of 2)	CpG	1588	NM_019739	56458	Mm.29891	NM_019739	ENSMUSG00000044167	Foxo1	AI876417|Afxh|FKHR|Fkhr1|Foxo1a	forkhead box O1	protein-coding
Merged-chr12-27900075-2	chr12	27898942	27899188	+	1	NA	Intergenic	L1Md_T|LINE|L1	-556347	NM_009234	20666	Mm.41702	NM_009234	ENSMUSG00000063632	Sox11	1110038H03Rik|6230403H02Rik|AI836553|end1	SRY (sex determining region Y)-box 11	protein-coding
Merged-chr11-26173530-4	chr11	26172142	26175230	+	1	NA	intron (NR_027973, intron 1 of 5)	L1Md_T|LINE|L1	-28554	NR_105791	102466154		NR_105791	ENSMUSG00000099015	Mir6372	Gm27358|mmu-mir-6372	microRNA 6372	ncRNA
Merged-chr19-45783223-1	chr19	45782835	45783612	+	1	NA	non-coding (NR_151594, exon 1 of 15)	non-coding (NR_151594, exon 1 of 15)	330	NR_151594	76055	Mm.122725	NM_023799	ENSMUSG00000025220	Mgea5	Hy5|Ncoat|OGA	meningioma expressed antigen 5 (hyaluronidase)	protein-coding
Merged-chr1-178337353-1	chr1	178337041	178337665	+	1	NA	exon (NM_016805, exon 1 of 14)	exon (NM_016805, exon 1 of 14)	462	NM_016805	51810	Mm.86589	NM_016805	ENSMUSG00000039630	Hnrnpu	AA408410|AI256620|AL024194|AL024437|AW557595|C86794|Hnrpu|SAFA|Sp120|hnRNP U	heterogeneous nuclear ribonucleoprotein U	protein-coding
Merged-chr7-141638933-1	chr7	141638267	141639599	+	1	NA	intron (NM_001330001, intron 31 of 33)	intron (NM_001330001, intron 31 of 33)	16386	NM_001330001	353328	Mm.246621	NM_181729	ENSMUSG00000048191	Muc6	-	mucin 6, gastric	protein-coding
Merged-chr10-59951861-1	chr10	59951768	59951955	+	1	NA	promoter-TSS (NM_029083)	promoter-TSS (NM_029083)	-91	NM_029083	74747	Mm.21697	NM_029083	ENSMUSG00000020108	Ddit4	5830413E08Rik|AA415483|REDD1|Rtp801|dig2	DNA-damage-inducible transcript 4	protein-coding
Merged-chr18-46998027-1	chr18	46997845	46998212	+	1	NA	intron (NM_178377, intron 5 of 6)	intron (NM_178377, intron 5 of 6)	39152	NM_178377	69456	Mm.210734	NM_178377	ENSMUSG00000042705	Commd10	2310003A05Rik|AU019438|DRWMS2|Tg(Vav1-icre)A2Kio|Vav-cre|Vav-iCre|Vav1-Cre|VavCre	COMM domain containing 10	protein-coding
Merged-chr1-122089493-3-2	chr1	122088770	122089785	+	1	NA	Intergenic	L1Md_T|LINE|L1	-115868	NR_151524	102638832	Mm.112794	NR_151524	ENSMUSG00000099960	Gm28590	-	predicted gene 28590	ncRNA
Merged-chr10-92475968-1	chr10	92475957	92476133	+	1	NA	Intergenic	L1Md_A|LINE|L1	-100672	NR_046027	627800	Mm.391417	NR_046027	ENSMUSG00000098040	Gm20757	-	predicted gene, 20757	ncRNA
Merged-chr1-8693397-2	chr1	8691610	8692312	+	1	NA	intron (NM_027671, intron 6 of 20)	L1Md_A|LINE|L1	607916	NM_001290393	71096	Mm.336395	NM_027671	ENSMUSG00000025909	Sntg1	4933426D16Rik|G1SYN|SYN4	syntrophin, gamma 1	protein-coding
Merged-chr6-47660778-5-3	chr6	47652995	47655842	+	1	NA	TTS (NR_002841)	TTS (NR_002841)	676	NR_002841	19799		NR_002841		Rn4.5s	-	4.5S RNA	rRNA
Merged-chr10-107367940-2	chr10	107367416	107368306	+	1	NA	intron (NM_001039354, intron 2 of 5)	L1Md_T|LINE|L1	95467	NM_001284329	108030	Mm.268025	NM_001033223	ENSMUSG00000019906	Lin7a	AI848705|LIN-7A|MALS-1|TIP-33|Veli|Veli1	lin-7 homolog A (C. elegans)	protein-coding
Merged-chr12-95613576-1	chr12	95612465	95613962	+	1	NA	Intergenic	L1Md_A|LINE|L1	-79013	NM_201518	399558	Mm.341948	NM_201518	ENSMUSG00000047414	Flrt2	-	fibronectin leucine rich transmembrane protein 2	protein-coding
Merged-chr17-21476324-1	chr17	21476075	21476573	+	1	NA	Intergenic	MMVL30-int|LTR|ERV1	-12664	NM_013843	24132	Mm.42140	NM_013843	ENSMUSG00000057409	Zfp53	D030067O06Rik|KRAZ1|Zfp-53|Zfp118|zfas8	zinc finger protein 53	protein-coding
Merged-chr17-36043056-1	chr17	36042731	36043381	+	1	NA	promoter-TSS (NM_001347382)	promoter-TSS (NM_001347382)	95	NM_001034909	547347	Mm.484641	NM_001034909	ENSMUSG00000073407	Gm6034	EG547347|H2-gs14-2	predicted gene 6034	protein-coding
Merged-chr5-31876805-1	chr5	31876666	31876944	+	1	NA	intron (NM_144541, intron 6 of 11)	intron (NM_144541, intron 6 of 11)	178755	NM_144541	107976	Mm.482126	NM_144541	ENSMUSG00000052139	Babam2	6030405P19Rik|AI429776|B830038C02Rik|Bre	BRISC and BRCA1 A complex member 2	protein-coding
Merged-chr6-148636831-1	chr6	148636683	148636980	+	1	NA	Intergenic	MMVL30-int|LTR|ERV1	-22522	NR_045867	622319	Mm.491049	NM_001037912	ENSMUSG00000070995	Gm6313	EG622319	predicted gene 6313	ncRNA
Merged-chrJH584304.1-52432-3-7	chrJH584304.1	36125	40894	+	1	NA	NA	NA	NA	NA
Merged-chr10-5393242-2	chr10	5391454	5395102	+	1	NA	intron (NM_001347711, intron 13 of 145)	L1Md_A|LINE|L1	95036	NM_001347711	64009	Mm.331626	NM_022027	ENSMUSG00000096054	Syne1	8B|A330049M09Rik|BE692247|C130039F11Rik|CPG2|KASH1|Myne1|mKIAA1756|myne-1	spectrin repeat containing, nuclear envelope 1	protein-coding
Merged-chr17-70797542-1	chr17	70797428	70797657	+	1	NA	intron (NM_001347413, intron 8 of 10)	intron (NM_001347413, intron 8 of 10)	49235	NM_001164077	21815	Mm.101034	NM_009372	ENSMUSG00000047407	Tgif1	AA959811|AI462167|Tgif	TGFB-induced factor homeobox 1	protein-coding
Merged-chr2-20900029-1	chr2	20899849	20900210	+	1	NA	intron (NM_001128084, intron 3 of 24)	LSU-rRNA_Hsa|rRNA|rRNA	67692	NM_001081364	71435	Mm.28507	NM_001081364	ENSMUSG00000036591	Arhgap21	5530401C11Rik|AA416458|ARHGAP10	Rho GTPase activating protein 21	protein-coding
Merged-chr8-20280708-12	chr8	20257997	20262222	+	1	NA	Intergenic	B1_Mus1|SINE|Alu	37323	NR_030708	547150	Mm.359054	NR_030708	ENSMUSG00000071796	6820431F20Rik	-	cadherin 11 pseudogene	pseudo
Merged-chr15-81858472-1	chr15	81858287	81858658	+	1	NA	promoter-TSS (NM_020507)	promoter-TSS (NM_020507)	-146	NM_020507	57259	Mm.323595	NM_020507	ENSMUSG00000048546	Tob2	2900090N22Rik|4930545K18Rik|AV071822|mKIAA1663	transducer of ERBB2, 2	protein-coding
Merged-chr19-36129490-1	chr19	36129314	36129667	+	1	NA	Intergenic	Intergenic	-9646	NM_013468	107765	Mm.10279	NM_013468	ENSMUSG00000024803	Ankrd1	Alrp|CARP|Crap|MARP1	ankyrin repeat domain 1 (cardiac muscle)	protein-coding
Merged-chr1-56094250-2	chr1	56093342	56094660	+	1	NA	Intergenic	L1Md_T|LINE|L1	75023	NR_126076	69356	Mm.393775	NR_126075	ENSMUSG00000100372	1700003I22Rik	-	RIKEN cDNA 1700003I22 gene	ncRNA
Merged-chr17-36130035-1	chr17	36129848	36130222	+	1	NA	promoter-TSS (NM_001177467)	promoter-TSS (NM_001177467)	-610	NM_001177467	630294	Mm.484916	NM_001177467	ENSMUSG00000092243	Gm7030	EG630294|H2-t9	predicted gene 7030	protein-coding
Merged-chrGL456393.1-41660-2	chrGL456393.1	38925	42615	+	1	NA	NA	NA	NA	NA
Merged-chr6-86525385-1	chr6	86525234	86525784	+	1	NA	exon (NM_011865, exon 1 of 1)	exon (NM_011865, exon 1 of 1)	680	NM_011865	23983	Mm.274146	NM_011865	ENSMUSG00000051695	Pcbp1	WBP17|[a]CP-1|alphaCP-1|hnRNP E1|hnRNP-E1	poly(rC) binding protein 1	protein-coding
Merged-chr17-25785491-1	chr17	25785343	25785640	+	1	NA	promoter-TSS (NM_001271434)	promoter-TSS (NM_001271434)	95	NM_001271437	68977	Mm.29230	NM_026897	ENSMUSG00000061046	Haghl	1500017E18Rik|2810014I23Rik|C330022E15Rik	hydroxyacylglutathione hydrolase-like	protein-coding
Merged-chr10-103869569-2	chr10	103869373	103870670	+	1	NA	Intergenic	L1Md_T|LINE|L1	-272966	NM_001270898	100861880	Mm.441727	NM_001270898	ENSMUSG00000091779	Gm21293	-	predicted gene, 21293	protein-coding
Merged-chr1-112841273-3	chr1	112840942	112844641	+	1	NA	Intergenic	L1Md_T|LINE|L1	-977873	NM_001081316	319901	Mm.103468	NM_001081316	ENSMUSG00000038702	Dsel	9330132E09Rik|DS-epi2	dermatan sulfate epimerase-like	protein-coding
Merged-chr4-151129055-1	chr4	151128939	151129020	+	1	NA	intron (NM_001081557, intron 11 of 23)	CpG	39409	NM_001308446	105704528	Mm.415128	NM_001308446	ENSMUSG00000078491	Gm13090	-	predicted gene 13090	protein-coding
Merged-chrY-90784907-1	chrY	90784744	90785070	+	1	NA	promoter-TSS (NM_133362)	promoter-TSS (NM_133362)	-535	NR_137282	170942	Mm.76062	NM_133362	ENSMUSG00000096768	Erdr1	edr	erythroid differentiation regulator 1	protein-coding
Merged-chr13-49213673-1	chr13	49213526	49213821	+	1	NA	intron (NM_026738, intron 1 of 5)	intron (NM_026738, intron 1 of 5)	2353	NM_026738	68480	Mm.3336	NM_026738	ENSMUSG00000037960	Card19	1110007C09Rik|AI851695|Bincard	caspase recruitment domain family, member 19	protein-coding
Merged-chr1-177214325-2	chr1	177213709	177214101	+	1	NA	intron (NM_011785, intron 1 of 12)	L1Md_T|LINE|L1	34862	NM_011785	23797	Mm.235194	NM_011785	ENSMUSG00000019699	Akt3	AI851531|D930002M15Rik|Nmf350	thymoma viral proto-oncogene 3	protein-coding
Merged-chr1-68407588-2	chr1	68408053	68408789	+	1	NA	intron (NM_010154, intron 3 of 26)	L1Md_A|LINE|L1	699638	NM_010154	13869	Mm.442420	NM_010154	ENSMUSG00000062209	Erbb4	Her4|c-erbB-4	erb-b2 receptor tyrosine kinase 4	protein-coding
Merged-chr7-130834529-1	chr7	130834421	130834638	+	1	NA	Intergenic	LSU-rRNA_Hsa|rRNA|rRNA	-31195	NM_133942	101476	Mm.323554	NM_133942	ENSMUSG00000040268	Plekha1	AA960558|C920009D07Rik|TAPP1	pleckstrin homology domain containing, family A (phosphoinositide binding specific) member 1	protein-coding
Merged-chr12-62545821-1	chr12	62545482	62545628	+	1	NA	Intergenic	L1Md_T|LINE|L1	-142232	NR_131949	73309	Mm.276558	NR_131949		Spanxn4	1700047L15Rik	SPANX family, member N4	ncRNA
Merged-chr19-6980282-1	chr19	6979870	6980695	+	1	NA	promoter-TSS (NM_001360288)	promoter-TSS (NM_001360288)	182	NM_008020	14227	Mm.4234	NM_008020	ENSMUSG00000056629	Fkbp2	mFKBP13|mFKBP2	FK506 binding protein 2	protein-coding
Merged-chr15-52928366-1	chr15	52927997	52928735	+	1	NA	Intergenic	Intergenic	215921	NM_027212	69790	Mm.195562	NM_027212	ENSMUSG00000038622	Med30	1810038N03Rik|2510044J04Rik|TRAP25|Thrap6	mediator complex subunit 30	protein-coding
Merged-chr1-86359257-1	chr1	86359099	86359415	+	1	NA	promoter-TSS (NR_015507)	promoter-TSS (NR_015507)	198	NM_010880	17975	Mm.154378	NM_010880	ENSMUSG00000026234	Ncl	B530004O11Rik|C23|D0Nds28|D1Nds28|Nucl	nucleolin	protein-coding
Merged-chr8-83715175-1	chr8	83715066	83715284	+	1	NA	promoter-TSS (NM_197982)	promoter-TSS (NM_197982)	-2	NM_197982	68278	Mm.28222	NM_197982	ENSMUSG00000005481	Ddx39	2610307C23Rik|BAT1|DDXL|Ddx39a|URH49	DEAD (Asp-Glu-Ala-Asp) box polypeptide 39	protein-coding
Merged-chr1-91816714-1	chr1	91816615	91816814	+	1	NA	intron (NM_007855, intron 1 of 1)	intron (NM_007855, intron 1 of 1)	15253	NM_007855	13345	Mm.9474	NM_007855	ENSMUSG00000007805	Twist2	Dermo1|bHLHa39	twist basic helix-loop-helix transcription factor 2	protein-coding
Merged-chr17-3013653-5-4	chr17	3020134	3020905	+	1	NA	Intergenic	(TACTG)n|Simple_repeat|Simple_repeat	63664	NR_003519	328734	Mm.335641	NR_003519		Pisd-ps2	D030013I16Rik	phosphatidylserine decarboxylase, pseudogene 2	pseudo
Merged-chr1-164727639-3	chr1	164726513	164727413	+	1	NA	Intergenic	L1Md_A|LINE|L1	-69700	NM_019759	56429	Mm.28935	NM_019759	ENSMUSG00000026574	Dpt	1810032B19Rik|5033416F05Rik|EQ-1|Eq1	dermatopontin	protein-coding
Merged-chr3-59278925-1	chr3	59278822	59279029	+	1	NA	intron (NM_177855, intron 38 of 43)	intron (NM_177855, intron 38 of 43)	-15940	NM_001357010	70839	Mm.422675	NM_027571	ENSMUSG00000036353	P2ry12	2900079B22Rik|4921504D23Rik|P2Y12	purinergic receptor P2Y, G-protein coupled 12	protein-coding
Merged-chr2-74399208-1	chr2	74399065	74399351	+	1	NA	Intergenic	MERVL-int|LTR|ERVL	-91491	NR_040501	73962	Mm.50289	NR_040501	ENSMUSG00000085405	4930441J16Rik	Astx1a|Astx1b|Astx1c	RIKEN cDNA 4930441J16 gene	ncRNA
Merged-chr11-108344092-1	chr11	108343992	108344192	+	1	NA	promoter-TSS (NM_011101)	promoter-TSS (NM_011101)	-204	NM_011101	18750	Mm.222178	NM_011101	ENSMUSG00000050965	Prkca	AI875142|Pkca	protein kinase C, alpha	protein-coding
Merged-chr7-137410672-1	chr7	137410557	137410787	+	1	NA	promoter-TSS (NM_029886)	promoter-TSS (NM_029886)	84	NM_029886	77252	Mm.29184	NM_029886	ENSMUSG00000040139	9430038I01Rik	-	RIKEN cDNA 9430038I01 gene	protein-coding
Merged-chrGL456383.1-19160-2	chrGL456383.1	18465	18830	+	1	NA	NA	NA	NA	NA
Merged-chr8-55118468-4	chr8	55118737	55123507	+	1	NA	Intergenic	Intergenic	166394	NM_001253756	234267	Mm.241700	NM_153581	ENSMUSG00000031517	Gpm6a	Gpm6|M6A	glycoprotein m6a	protein-coding
Merged-chr6-88842132-1	chr6	88842034	88842230	+	1	NA	promoter-TSS (NM_030251)	promoter-TSS (NM_030251)	-197	NR_155424	80283	Mm.166858	NM_030251	ENSMUSG00000030083	Abtb1	AI847549|BC003234|BPOZ|EF1ABP	ankyrin repeat and BTB (POZ) domain containing 1	protein-coding
Merged-chr10-106234957-2	chr10	106234296	106235553	+	1	NA	Intergenic	L1Md_T|LINE|L1	-235386	NM_001359673	327814	Mm.391424	NM_177373	ENSMUSG00000053825	Ppfia2	5330438O12|B230207K17Rik|E130120L08Rik|mKIAA4112	protein tyrosine phosphatase, receptor type, f polypeptide (PTPRF), interacting protein (liprin), alpha 2	protein-coding
Merged-chr14-6637212-2	chr14	6636910	6637425	+	1	NA	Intergenic	Intergenic	119890	NM_001309401	100041151	Mm.396155	NM_001309401	ENSMUSG00000091754	Gm3636	100042043	predicted gene 3636	protein-coding
Merged-chr1-68269787-2	chr1	68269335	68270482	+	1	NA	intron (NM_010154, intron 16 of 26)	L1Md_A|LINE|L1	838151	NM_010154	13869	Mm.442420	NM_010154	ENSMUSG00000062209	Erbb4	Her4|c-erbB-4	erb-b2 receptor tyrosine kinase 4	protein-coding
Merged-chr10-22223893-1	chr10	22223557	22224230	+	1	NA	intron (NM_009018, intron 6 of 6)	intron (NM_009018, intron 6 of 6)	-49581	NM_001177775	667281	Mm.484254	NM_001177775	ENSMUSG00000075297	H60b	EG667281	histocompatibility 60b	protein-coding
Merged-chr1-76741136-2	chr1	76740419	76742434	+	1	NA	Intergenic	L1Md_T|LINE|L1	231866	NR_105761	102465175		NR_105761	ENSMUSG00000098611	Mir6343	Gm27304|mmu-mir-6343	microRNA 6343	ncRNA
Merged-chr9-3019183-2-3	chr9	3020201	3021133	+	1	NA	Intergenic	GSAT_MM|Satellite|Satellite	18076	NR_039546	100628572		NR_039546	ENSMUSG00000106183	Mir101c	mir-101c|mmu-mir-101c	microRNA 101c	ncRNA
Merged-chr11-56736419-3	chr11	56736293	56737929	+	1	NA	Intergenic	L1Md_T|LINE|L1	-274507	NM_001113325	14799	Mm.4920	NM_008165	ENSMUSG00000020524	Gria1	2900051M01Rik|Glr-1|Glr1|GluA1|GluR-A|GluRA|Glur-1|Glur1|HIPA1|gluR-K1	glutamate receptor, ionotropic, AMPA1 (alpha 1)	protein-coding
Merged-chr11-24078079-1	chr11	24076115	24077574	+	1	NA	Intergenic	CpG	-1212	NM_016707	14025	Mm.53687	NM_016707	ENSMUSG00000000861	Bcl11a	2810047E18Rik|BCL-11A|Ctip1|D930021L15Rik|Evi9|Evi9a|Evi9b|Evi9c|mKIAA1809	B cell CLL/lymphoma 11A (zinc finger protein)	protein-coding
Merged-chr10-74434322-2	chr10	74433744	74435204	+	1	NA	intron (NM_001142748, intron 18 of 25)	L1Md_T|LINE|L1	-532703	NM_010311	14687	Mm.32595	NM_010311	ENSMUSG00000040009	Gnaz	AI847979|Gz	guanine nucleotide binding protein, alpha z subunit	protein-coding
Merged-chr15-76083802-1	chr15	76083695	76083910	+	1	NA	Intergenic	HAL1|LINE|L1	-2856	NM_028364	67959	Mm.29965	NM_028364	ENSMUSG00000002524	Puf60	2410104I19Rik|2810454F19Rik|SIAHBP1	poly-U binding splicing factor 60	protein-coding
Merged-chr8-79028232-1	chr8	79028138	79028326	+	1	NA	promoter-TSS (NM_178267)	promoter-TSS (NM_178267)	-205	NM_001294279	622675	Mm.48724	NM_178267	ENSMUSG00000071064	Zfp827	2810449M09Rik|D630040G17Rik|Znf827	zinc finger protein 827	protein-coding
Merged-chr15-99034389-1	chr15	99034243	99034371	+	1	NA	exon (NM_009448, exon 2 of 4)	exon (NM_009448, exon 2 of 4)	4416	NM_009448	22146	Mm.88212	NM_009448	ENSMUSG00000043091	Tuba1c	M[a]6|Tuba6	tubulin, alpha 1C	protein-coding
Merged-chr1-150236160-3	chr1	150235348	150236629	+	1	NA	Intergenic	L1Md_T|LINE|L1	-71040	NR_110420	102639566	Mm.417208	NR_110420	ENSMUSG00000097754	Ptgs2os2	Gm26687|Linc-cox2|Lincrna-cox2	prostaglandin-endoperoxide synthase 2, opposite strand 2	ncRNA
Merged-chr5-64112494-1	chr5	64112301	64112688	+	1	NA	intron (NM_025700, intron 12 of 13)	intron (NM_025700, intron 12 of 13)	19555	NM_001356964	66681	Mm.2325	NM_025700	ENSMUSG00000029171	Pgm1	3230402E02Rik|Pgm-1|Pgm2	phosphoglucomutase 1	protein-coding
Merged-chr9-119403012-1	chr9	119402645	119403379	+	1	NA	intron (NM_007397, intron 1 of 9)	CpG	834	NM_001313757	11481	Mm.8940	NM_007397	ENSMUSG00000061393	Acvr2b	4930516B21Rik|ActRIIB	activin receptor IIB	protein-coding
Merged-chr1-63630335-1	chr1	63630008	63630663	+	1	NA	intron (NM_001081658, intron 14 of 14)	intron (NM_001081658, intron 14 of 14)	56592	NM_001081658	241073	Mm.297680	NM_001081658	ENSMUSG00000069085	Dytn	Gm215	dystrotelin	protein-coding
Merged-chr4-89039065-1	chr4	89038969	89039161	+	1	NA	Intergenic	L1MB2|LINE|L1	-11242	NR_033533	100040617	Mm.171720	NR_033533	ENSMUSG00000085183	Wincr1	Gm12603	WNT induced non-coding RNA 1	ncRNA
Merged-chrGL456387.1-3121-1	chrGL456387.1	710	4272	+	1	NA	NA	NA	NA	NA
Merged-chr1-192467714-2	chr1	192465826	192467582	+	1	NA	intron (NM_001038607, intron 10 of 10)	L1Md_A|LINE|L1	275927	NM_010600	16510	Mm.4489	NM_010600	ENSMUSG00000058248	Kcnh1	EAG1|Kv10.1|M-eag	potassium voltage-gated channel, subfamily H (eag-related), member 1	protein-coding
Merged-chr9-3019183-2-6	chr9	3032005	3032952	+	1	NA	Intergenic	GSAT_MM|Satellite|Satellite	6265	NR_039546	100628572		NR_039546	ENSMUSG00000106183	Mir101c	mir-101c|mmu-mir-101c	microRNA 101c	ncRNA
Merged-chr12-15869091-2	chr12	15867966	15869581	+	1	NA	Intergenic	L1Md_A|LINE|L1	-51988	NM_144551	217410	Mm.491136	NM_144551	ENSMUSG00000020601	Trib2	AW319517|TRB-2|TRB2	tribbles pseudokinase 2	protein-coding
Merged-chr4-146610043-1	chr4	146610356	146610686	+	1	NA	Intergenic	Intergenic	-63648	NR_045468	67524	Mm.444300	NR_045468	ENSMUSG00000086046	1700095A21Rik	-	RIKEN cDNA 1700095A21 gene	ncRNA
Merged-chr8-120113812-1	chr8	120113710	120113914	+	1	NA	promoter-TSS (NM_001163762)	promoter-TSS (NM_001163762)	-340	NM_001163762	234797	Mm.101958	NM_172286	ENSMUSG00000031824	6430548M08Rik	AW049007|Kiaa0513|mKIAA0513	RIKEN cDNA 6430548M08 gene	protein-coding
Merged-chr1-55479924-3	chr1	55476770	55477627	+	1	NA	intron (NM_001114663, intron 1 of 5)	L1Md_T|LINE|L1	71252	NM_001114663	227120	Mm.194183	NM_001114663	ENSMUSG00000038349	Plcl1	C230017K02Rik|PLC-L|PLC-L1|PLCE|PLCL|PLDL1|PRIP|PRIP-1	phospholipase C-like 1	protein-coding
Merged-chr10-81496651-1	chr10	81496526	81496776	+	1	NA	promoter-TSS (NM_134009)	promoter-TSS (NM_134009)	-288	NM_134009	103425	Mm.302791	NM_134009	ENSMUSG00000020238	Ncln	3100002P13Rik|AW120537	nicalin	protein-coding
Merged-chr4-88214109-1	chr4	88213983	88214235	+	1	NA	intron (NM_001081184, intron 11 of 43)	RMER15|LTR|ERVL	92069	NR_030478	735282		NR_030478	ENSMUSG00000070077	Mir491	Mirn491|mir-491|mmu-mir-491	microRNA 491	ncRNA
Merged-chr5-36630616-2	chr5	36630456	36630761	+	1	NA	intron (NM_001081232, intron 2 of 8)	intron (NM_001081232, intron 2 of 8)	-44382	NM_001113362	100855	Mm.486203	NM_133910	ENSMUSG00000029192	Tbc1d14	2810413P16Rik|AU043625|C86258|D5Ertd110e|mKIAA1322	TBC1 domain family, member 14	protein-coding
Merged-chr10-5824197-1	chr10	5824024	5824370	+	1	NA	promoter-TSS (NM_175374)	promoter-TSS (NM_175374)	-254	NM_175374	108853	Mm.55082	NM_175374	ENSMUSG00000019774	Mtrf1l	9130004K12Rik	mitochondrial translational release factor 1-like	protein-coding
Merged-chr11-24876520-2	chr11	24876030	24877388	+	1	NA	Intergenic	L1Md_T|LINE|L1	-145987	NR_033491	100038617	Mm.387376	NR_033491	ENSMUSG00000073103	Gm10466	-	predicted gene 10466	ncRNA
Merged-chr11-69803110-1	chr11	69802817	69803480	+	1	NA	promoter-TSS (NR_027913)	promoter-TSS (NR_027913)	-521	NR_027913	74341	Mm.280165	NR_027913		G630025P09Rik	4632403M07Rik	RIKEN cDNA G630025P09 gene	ncRNA
Merged-chr1-20577907-4	chr1	20576320	20577794	+	1	NA	intron (NM_153179, intron 11 of 66)	L1Md_A|LINE|L1	41000	NM_153179	241035	Mm.249253	NM_153179	ENSMUSG00000043760	Pkhd1	AI118496|AI182499|FPC|Tigm1	polycystic kidney and hepatic disease 1	protein-coding
Merged-chr9-3019183-2-4	chr9	3022935	3025882	+	1	NA	Intergenic	GSAT_MM|Satellite|Satellite	14335	NR_039546	100628572		NR_039546	ENSMUSG00000106183	Mir101c	mir-101c|mmu-mir-101c	microRNA 101c	ncRNA
Merged-chr4-3090342-2	chr4	3089715	3091135	+	1	NA	Intergenic	GSAT_MM|Satellite|Satellite	-81658	NM_001167534	100312470	Mm.480297	NM_001167534	ENSMUSG00000115072	Vmn1r2	Gm11776	vomeronasal 1 receptor 2	protein-coding
Merged-chr17-33779564-1	chr17	33779429	33779699	+	1	NA	intron (NM_020581, intron 3 of 6)	intron (NM_020581, intron 3 of 6)	2011	NM_020581	57875	Mm.196189	NM_020581	ENSMUSG00000002289	Angptl4	Arp4|Bk89|Fiaf|Hfarp|Ng27|Pgar|Pgarg|Pp1158	angiopoietin-like 4	protein-coding
Merged-chr15-75051489-1	chr15	75051251	75051614	+	1	NA	Intergenic	RMER17C|LTR|ERVK	-2595	NM_001252056	17067	Mm.1583	NM_010741	ENSMUSG00000079018	Ly6c1	AA682074|AA959465|Ly-6C|Ly-6C1|Ly6c	lymphocyte antigen 6 complex, locus C1	protein-coding
Merged-chr1-40198934-3	chr1	40196619	40201291	+	1	NA	Intergenic	L1Md_T|LINE|L1	-26125	NM_008362	16177	Mm.896	NM_008362	ENSMUSG00000026072	Il1r1	CD121a|CD121b|IL-1R1|IL-iR|Il1r-1	interleukin 1 receptor, type I	protein-coding
Merged-chr3-62159262-1	chr3	62159118	62159406	+	1	NA	Intergenic	LSU-rRNA_Hsa|rRNA|rRNA	-179515	NM_001081295	622434	Mm.153974	NM_001081295	ENSMUSG00000036885	Arhgef26	4631416L12Rik|8430436L14Rik|AI303572|AW491953|SGEF	Rho guanine nucleotide exchange factor (GEF) 26	protein-coding
Merged-chr13-23402629-1	chr13	23402521	23402738	+	1	NA	Intergenic	Lx7|LINE|L1	21237	NM_013924	30946	Mm.292094	NM_013924	ENSMUSG00000036376	Abt1	-	activator of basal transcription 1	protein-coding
Merged-chr8-20378606-29-5	chr8	20360137	20360907	+	1	NA	intron (NM_001177408, intron 1 of 9)	intron (NM_001177408, intron 1 of 9)	2680	NM_001177408	100040599	Mm.491087	NM_001177408	ENSMUSG00000074449	Gm15319	-	predicted gene 15319	protein-coding
Merged-chr15-100615129-1	chr15	100614961	100615297	+	1	NA	promoter-TSS (NM_011873)	promoter-TSS (NM_011873)	-19	NR_045701	78445	Mm.44383	NR_045701	ENSMUSG00000097093	C330013E15Rik	-	RIKEN cDNA C330013E15 gene	ncRNA
Merged-chr17-66352532-1	chr17	66352398	66352666	+	1	NA	intron (NM_172963, intron 10 of 13)	intron (NM_172963, intron 10 of 13)	97218	NM_172963	68617	Mm.33421	NM_172963	ENSMUSG00000052105	Mtcl1	1110012J17Rik|Ccdc165|D130071O13|Kiaa0802|Soga2|mKIAA0802|t8219b25	microtubule crosslinking factor 1	protein-coding
Merged-chr19-58455367-1	chr19	58455272	58455462	+	1	NA	promoter-TSS (NR_104342)	promoter-TSS (NR_104342)	31	NM_001285457	14585	Mm.88367	NM_010279	ENSMUSG00000025089	Gfra1	AU042498	glial cell line derived neurotrophic factor family receptor alpha 1	protein-coding
Merged-chr11-3102380-2	chr11	3100410	3104100	+	1	NA	Intergenic	GSAT_MM|Satellite|Satellite	-21766	NR_003517	236604	Mm.247625	NM_001004146		Pisd-ps1	-	phosphatidylserine decarboxylase, pseudogene 1	pseudo
Merged-chr9-56223752-2	chr9	56223572	56223949	+	1	NA	intron (NM_172924, intron 6 of 6)	LSU-rRNA_Hsa|rRNA|rRNA	-62690	NM_019793	56434	Mm.28484	NM_019793	ENSMUSG00000032324	Tspan3	1700055K04Rik|TM4-A|Tm4sf8	tetraspanin 3	protein-coding
Merged-chr12-61699566-1	chr12	61699453	61699902	+	1	NA	intron (NM_001310586, intron 2 of 5)	L1Md_T|LINE|L1	176510	NM_001310586	238205	Mm.28802	NM_178714	ENSMUSG00000035653	Lrfn5	AI427653|AI604817|C130061B21|mKIAA4208	leucine rich repeat and fibronectin type III domain containing 5	protein-coding
Merged-chr11-23837868-3	chr11	23835293	23837945	+	1	NA	Intergenic	L1Md_T|LINE|L1	58651	NM_172555	216578	Mm.470599	NM_172555	ENSMUSG00000020273	Papolg	9630006B20Rik	poly(A) polymerase gamma	protein-coding
Merged-chr2-85740780-1	chr2	85740635	85740926	+	1	NA	Intergenic	L1Md_T|LINE|L1	-12583	NM_207149	258255	Mm.389300	NM_207149	ENSMUSG00000110879	Olfr1010	MOR213-1|MOR213-1_p|MOR213-7P|Olfr1011|Olfr1011-ps1	olfactory receptor 1010	protein-coding
Merged-chr10-30210055-2	chr10	30209969	30210572	+	1	NA	Intergenic	L1Md_T|LINE|L1	-9730	NM_001109747	66311	Mm.251779	NM_001109747	ENSMUSG00000075266	Cenpw	2610036L11Rik|Cug2	centromere protein W	protein-coding
Merged-chr2-172440485-1	chr2	172440218	172440753	+	1	NA	promoter-TSS (NM_025542)	promoter-TSS (NM_025542)	-93	NM_025542	66404	Mm.25157	NM_025542	ENSMUSG00000027502	Rtf2	1700067C04Rik|2410001C21Rik|5730427M17Rik|AA589417|Rtfdc1	replication termination factor 2	protein-coding
Merged-chr19-8888889-1	chr19	8888777	8889001	+	1	NA	promoter-TSS (NM_025463)	promoter-TSS (NM_025463)	6	NR_104416	66276	Mm.27503	NM_025463	ENSMUSG00000071653	1810009A15Rik	-	RIKEN cDNA 1810009A15 gene	protein-coding
Merged-chr15-82212063-1	chr15	82211816	82212595	+	1	NA	exon (NM_001207021, exon 1 of 4)	exon (NM_001207021, exon 1 of 4)	610	NM_001207021	435145	Mm.41289	NM_001207021	ENSMUSG00000096883	Shisa8	Orf26|ckamp39	shisa family member 8	protein-coding
Merged-chr10-103209781-3	chr10	103208160	103208945	+	1	NA	intron (NM_001163559, intron 8 of 25)	L1Md_T|LINE|L1	27770	NM_001163559	74978	Mm.483817	NM_029134	ENSMUSG00000019892	Lrriq1	4930503E15Rik|Gm1557	leucine-rich repeats and IQ motif containing 1	protein-coding
Merged-chr5-32458949-1	chr5	32458819	32459079	+	1	NA	promoter-TSS (NM_172707)	promoter-TSS (NM_172707)	-21	NM_172707	19046	Mm.241931	NM_172707	ENSMUSG00000014956	Ppp1cb	1200010B19	protein phosphatase 1, catalytic subunit, beta isoform	protein-coding
Merged-chr15-27405909-1	chr15	27405743	27406075	+	1	NA	Intergenic	Intergenic	-60768	NM_020332	11732	Mm.265264	NM_020332	ENSMUSG00000022265	Ank	Ankh|D15Ertd221e|ank|mKIAA1581	progressive ankylosis	protein-coding
Merged-chr8-20378606-29-10	chr8	20389110	20390309	+	1	NA	intron (NR_028428, intron 5 of 5)	intron (NR_028428, intron 5 of 5)	-26507	NM_001177408	100040599	Mm.491087	NM_001177408	ENSMUSG00000074449	Gm15319	-	predicted gene 15319	protein-coding
Merged-chr19-43615481-1	chr19	43615041	43615922	+	1	NA	3' UTR (NM_008699, exon 2 of 2)	3' UTR (NM_008699, exon 2 of 2)	3156	NM_008699	18089	Mm.56994	NM_008699	ENSMUSG00000044220	Nkx2-3	Nkx-2.3|Nkx2.3|tinman	NK2 homeobox 3	protein-coding
Merged-chr2-24562995-1	chr2	24562899	24563092	+	1	NA	Intergenic	Intergenic	-87396	NM_011040	18510	Mm.2533	NM_011040	ENSMUSG00000026976	Pax8	Pax-8	paired box 8	protein-coding
Merged-chr15-73154766-1	chr15	73154657	73154876	+	1	NA	intron (NM_153178, intron 1 of 18)	intron (NM_153178, intron 1 of 18)	30181	NM_153178	239528	Mm.23095	NM_153178	ENSMUSG00000036698	Ago2	1110029L17Rik|2310051F07Rik|AI225898|AL022874|AW546247|Eif2c2|Gerp95|Gm10365|mKIAA4215	argonaute RISC catalytic subunit 2	protein-coding
Merged-chr1-30306459-2	chr1	30305053	30306966	+	1	NA	Intergenic	L1Md_A|LINE|L1	557247	NM_001081080	213109	Mm.194486	NM_025871	ENSMUSG00000048874	Phf3	2310061N19Rik	PHD finger protein 3	protein-coding
Merged-chr1-108520749-4-2	chr1	108521311	108522705	+	1	NA	Intergenic	L1Md_T|LINE|L1	604749	NR_102307	319596	Mm.136054	NR_102306	ENSMUSG00000100457	D830032E09Rik	-	RIKEN cDNA D830032E09 gene	ncRNA
Merged-chr7-70037129-1	chr7	70036928	70037331	+	1	NA	Intergenic	Intergenic	300693	NR_131145	624549	Mm.116344	NR_131144	ENSMUSG00000109097	Gm29683	Gm44536	predicted gene, 29683	ncRNA
Merged-chr8-121115190-1	chr8	121115246	121115360	+	1	NA	promoter-TSS (NM_013519)	promoter-TSS (NM_013519)	-868	NM_013519	14234	Mm.14092	NM_013519	ENSMUSG00000046714	Foxc2	Fkh14|Hfhbf3|MFH-1|Mfh1	forkhead box C2	protein-coding
Merged-chr19-54982677-1	chr19	54982279	54983075	+	1	NA	Intergenic	Intergenic	116800	NM_008149	14732	Mm.210196	NM_008149	ENSMUSG00000024978	Gpam	GPAT|GPAT-1|GPAT1|P90	glycerol-3-phosphate acyltransferase, mitochondrial	protein-coding
Merged-chr5-125387147-2	chr5	125386115	125388169	+	1	NA	exon (NM_019639, exon 2 of 2)	exon (NM_019639, exon 2 of 2)	2875	NM_019639	22190	Mm.331	NM_019639	ENSMUSG00000008348	Ubc	2700054O04Rik|AI194771|Rps27a|TI-225|Uba52|Ubb	ubiquitin C	protein-coding
Merged-chr15-91908522-1	chr15	91906996	91909990	+	1	NA	exon (NM_207243, exon 34 of 44)	exon (NM_207243, exon 34 of 44)	70165	NM_198927	223809	Mm.486225	NM_198927	ENSMUSG00000047295	Smgc	2310010P21Rik|DXImx49e|Muc19|Muc19/Smgc|Sfc21	submandibular gland protein C	protein-coding
Merged-chr19-44248326-1	chr19	44248142	44248510	+	1	NA	Intergenic	CpG	45038	NM_024450	30049	Mm.480594	NM_024450	ENSMUSG00000025202	Scd3	4930513N16Rik	stearoyl-coenzyme A desaturase 3	protein-coding
Merged-chr8-19716878-10-5	chr8	19709275	19709954	+	1	NA	Intergenic	URR1A|DNA|hAT-Charlie	-19962	NM_001270553	100861668	Mm.491087	NM_001270553	ENSMUSG00000095294	Gm21119	-	predicted gene, 21119	protein-coding
Merged-chr8-84977977-2	chr8	84977321	84978553	+	1	NA	exon (NM_008416, exon 1 of 1)	exon (NM_008416, exon 1 of 1)	811	NM_008416	16477	Mm.1167	NM_008416	ENSMUSG00000052837	Junb	-	jun B proto-oncogene	protein-coding
Merged-chrMT-8150-2-2	chrMT	11336	16154	+	1	NA	NA	NA	NA	NA
Merged-chr19-5013286-1	chr19	5013104	5013468	+	1	NA	Intergenic	ORR1F|LTR|ERVL-MaLR	-10720	NM_007854	13340	Mm.4930	NM_007854	ENSMUSG00000024891	Slc29a2	Der12|Ent2|Hnp36	solute carrier family 29 (nucleoside transporters), member 2	protein-coding
Merged-chr5-144898694-1	chr5	144898526	144898863	+	1	NA	intron (NM_001038627, intron 5 of 17)	intron (NM_001038627, intron 5 of 17)	-1878	NR_106006	102465629		NR_106006	ENSMUSG00000098822	Mir7039	Gm27824|mmu-mir-7039	microRNA 7039	ncRNA
Merged-chr8-19912141-4-3	chr8	19915033	19916103	+	1	NA	intron (NM_001270553, intron 6 of 9)	L1_Mus4|LINE|L1	185992	NM_001039553	626415	Mm.425517	NM_001039553	ENSMUSG00000096265	4930467E23Rik	TSAP	RIKEN cDNA 4930467E23 gene	protein-coding
Merged-chr10-25939143-3	chr10	25936975	25939353	+	1	NA	Intergenic	L1Md_T|LINE|L1	-100727	NR_045349	73803	Mm.258921	NR_045349	ENSMUSG00000112444	4930401C15Rik	-	RIKEN cDNA 4930401C15 gene	ncRNA
Merged-chrGL456392.1-10143-2	chrGL456392.1	8528	11722	+	1	NA	NA	NA	NA	NA
Merged-chrX-94878199-1	chrX	94878045	94878305	+	1	NA	Intergenic	Intergenic	-79886	NR_003292	668171	Mm.426134	NR_003292		Zxda	4933406P09Rik|AW413531	zinc finger, X-linked, duplicated A	pseudo
Merged-chr11-74483531-1	chr11	74483302	74483761	+	1	NA	intron (NM_001015046, intron 3 of 24)	intron (NM_001015046, intron 3 of 24)	106627	NM_001015046	380711	Mm.425690	NM_001015046	ENSMUSG00000038807	Rap1gap2	AU067654|Garnl4|Gm1561|mKIAA1039	RAP1 GTPase activating protein 2	protein-coding
Merged-chr8-83608210-1	chr8	83607955	83608466	+	1	NA	promoter-TSS (NM_018808)	promoter-TSS (NM_018808)	35	NM_018808	81489	Mm.282092	NM_018808	ENSMUSG00000005483	Dnajb1	0610007I11Rik|DjB1|HSPF1|Hdj1|Hsp40	DnaJ heat shock protein family (Hsp40) member B1	protein-coding
Merged-chr6-47777039-1	chr6	47777047	47777147	+	1	NA	Intergenic	L1_Mus2|LINE|L1	-24172	NR_002841	19799		NR_002841		Rn4.5s	-	4.5S RNA	rRNA
Merged-chr5-129518377-1	chr5	129518265	129518489	+	1	NA	intron (NM_001359952, intron 7 of 17)	intron (NM_001359952, intron 7 of 17)	17146	NM_172276	231769	Mm.288714	NM_172276	ENSMUSG00000029439	Sfswap	1190005N23Rik|6330437E22Rik|AI197402|AW212079|SWAP|Sfrs8|Srsf8	splicing factor SWAP	protein-coding
Merged-chr8-20689295-5	chr8	20694031	20695604	+	1	NA	Intergenic	RMER6A|LTR|ERVK	79890	NM_001270553	100861668	Mm.491087	NM_001270553	ENSMUSG00000095294	Gm21119	-	predicted gene, 21119	protein-coding
Merged-chr10-128548283-2	chr10	128548141	128548422	+	1	NA	promoter-TSS (NM_134003)	promoter-TSS (NM_134003)	-537	NM_134003	103284	Mm.68289	NM_134003	ENSMUSG00000039810	Zc3h10	AI790326	zinc finger CCCH type containing 10	protein-coding
Merged-chr19-43604487-1	chr19	43604365	43604716	+	1	NA	Intergenic	B3|SINE|B2	-7785	NM_008699	18089	Mm.56994	NM_008699	ENSMUSG00000044220	Nkx2-3	Nkx-2.3|Nkx2.3|tinman	NK2 homeobox 3	protein-coding
Merged-chr9-109931526-1	chr9	109931410	109931642	+	1	NA	promoter-TSS (NM_008633)	promoter-TSS (NM_008633)	-248	NM_001205331	17758	Mm.217318	NM_008633	ENSMUSG00000032479	Map4	AA407148|MAP-4|Mtap-4|Mtap4	microtubule-associated protein 4	protein-coding
Merged-chr15-81137533-1	chr15	81137381	81137685	+	1	NA	intron (NM_001082536, intron 1 of 13)	L1M4b|LINE|L1	-32486	NM_153049	223701	Mm.439814	NM_153049	ENSMUSG00000042292	Mkl1	AMKL|Bsac|Mal|Mrtf-A	MKL (megakaryoblastic leukemia)/myocardin-like 1	protein-coding
Merged-chr11-3162073-2	chr11	3161442	3162063	+	1	NA	intron (NM_030207, intron 9 of 32)	B1_Mus1|SINE|Alu	31711	NM_030207	78887	Mm.394071	NM_030207	ENSMUSG00000023764	Sfi1	-	Sfi1 homolog, spindle assembly associated (yeast)	protein-coding
Merged-chr3-122805538-2	chr3	122805337	122805742	+	1	NA	intron (NM_153422, intron 11 of 20)	intron (NM_153422, intron 11 of 20)	-3559	NR_045168	71647	Mm.449992	NR_045168	ENSMUSG00000106583	4930447N08Rik	-	RIKEN cDNA 4930447N08 gene	ncRNA
Merged-chr3-12252315-1	chr3	12251893	12252836	+	1	NA	Intergenic	MERVL-int|LTR|ERVL	-408005	NR_040751	100038545	Mm.388494	NR_040751	ENSMUSG00000104015	Gm10745	-	predicted gene 10745	ncRNA
Merged-chr2-75748448-1	chr2	75748230	75748666	+	1	NA	Intergenic	Intergenic	-43785	NM_010902	18024	Mm.1025	NM_010902	ENSMUSG00000015839	Nfe2l2	Nrf2	nuclear factor, erythroid derived 2, like 2	protein-coding
Merged-chr8-95080866-1	chr8	95080700	95081032	+	1	NA	promoter-TSS (NM_028805)	promoter-TSS (NM_028805)	-335	NM_028805	74187	Mm.28382	NM_028805	ENSMUSG00000031787	Katnb1	2410003J24Rik|KAT	katanin p80 (WD40-containing) subunit B 1	protein-coding
Merged-chr3-56575593-2	chr3	56575468	56575750	+	1	NA	Intergenic	GSAT_MM|Satellite|Satellite	-391908	NM_030595	26422	Mm.384353	NM_030595	ENSMUSG00000027799	Nbea	Lyst2|mKIAA1544	neurobeachin	protein-coding
Merged-chr9-58822776-1	chr9	58822675	58822877	+	1	NA	promoter-TSS (NM_001081192)	promoter-TSS (NM_001081192)	-736	NM_001081192	330953	Mm.151967	NM_001081192	ENSMUSG00000032338	Hcn4	Bcng3|Hcn3	hyperpolarization-activated, cyclic nucleotide-gated K+ 4	protein-coding
Merged-chr12-120028837-2	chr12	120028659	120029014	+	1	NA	Intergenic	(TTAGGG)n|Simple_repeat|Simple_repeat	82874	NM_001160385	217951	Mm.387395	NM_001160385	ENSMUSG00000048004	Tmem196	Gm528	transmembrane protein 196	protein-coding
Merged-chr3-51484146-1	chr3	51484040	51484252	+	1	NA	5' UTR (NM_016858, exon 1 of 2)	5' UTR (NM_016858, exon 1 of 2)	180	NM_016858	19338	Mm.1664	NM_016858	ENSMUSG00000027739	Rab33b	-	RAB33B, member RAS oncogene family	protein-coding
Merged-chr10-86237858-4	chr10	86237187	86239276	+	1	NA	intron (NM_013722, intron 6 of 13)	L1Md_T|LINE|L1	-62181	NM_011595	21859	Mm.4871	NM_011595	ENSMUSG00000020044	Timp3	Timp-3	tissue inhibitor of metalloproteinase 3	protein-coding
Merged-chr15-7862928-1	chr15	7862798	7863059	+	1	NA	Intergenic	Intergenic	47378	NM_001301357	14573	Mm.4679	NM_010275	ENSMUSG00000022144	Gdnf	AI385739|ATF	glial cell line derived neurotrophic factor	protein-coding
Merged-chr11-15302826-3	chr11	15302337	15303653	+	1	NA	Intergenic	L1Md_A|LINE|L1	703755	NM_001164166	432536	Mm.33646	NM_001164166	ENSMUSG00000084135	Pom121l12	1700054H16Rik	POM121 membrane glycoprotein-like 12	protein-coding
Merged-chr15-67176910-1	chr15	67176606	67177214	+	1	NA	promoter-TSS (NM_009177)	promoter-TSS (NM_009177)	-28	NM_009177	20442	Mm.248334	NM_009177	ENSMUSG00000013846	St3gal1	5330418N22Rik|AI467004|ST3GalI|Siat4|Siat4a|St3gal-1	ST3 beta-galactoside alpha-2,3-sialyltransferase 1	protein-coding
Merged-chr10-104768353-2	chr10	104767711	104769145	+	1	NA	Intergenic	L1Md_T|LINE|L1	481159	NR_105838	102465222		NR_105838	ENSMUSG00000099264	Mir6411	Gm27767|mmu-mir-6411	microRNA 6411	ncRNA
Merged-chr12-10977032-2	chr12	10976819	10977247	+	1	NA	Intergenic	L1Md_A|LINE|L1	-70780	NR_045860	71457	Mm.95280	NR_045860	ENSMUSG00000113620	7420701I03Rik	-	RIKEN cDNA 7420701I03 gene	ncRNA
Merged-chr3-119916222-1	chr3	119916064	119916381	+	1	NA	Intergenic	RMER30|DNA|hAT-Charlie	-132834	NM_019550	56195	Mm.29966	NM_019550	ENSMUSG00000028134	Ptbp2	Ptb2|brPTB|nPTB	polypyrimidine tract binding protein 2	protein-coding
Merged-chr15-83171921-1	chr15	83171667	83172176	+	1	NA	intron (NM_029787, intron 1 of 8)	CpG	287	NM_029787	109754	Mm.22560	NM_029787	ENSMUSG00000018042	Cyb5r3	0610016L08Rik|2500002N19Rik|C85115|Dia-1|Dia1|WU:AL591952.1-001|WU:AL591952.1-002|WU:AL591952.1-003|WU:Cyb5r3	cytochrome b5 reductase 3	protein-coding
Merged-chr9-3313204-1	chr9	3311954	3312876	+	1	NA	Intergenic	MTA_Mm|LTR|ERVL-MaLR	-22816	NM_026303	67667	Mm.116968	NM_026303	ENSMUSG00000025899	Alkbh8	4930562C03Rik|8030431D03Rik|9430088N01Rik|Abh8	alkB homolog 8, tRNA methyltransferase	protein-coding
Merged-chr11-38905305-2	chr11	38903056	38904745	+	1	NA	Intergenic	L1Md_A|LINE|L1	-383855	NR_040295	100502917	Mm.61144	NR_040295		Gm12130	-	predicted gene 12130	ncRNA
Merged-chr15-99029957-1	chr15	99029825	99030089	+	1	NA	promoter-TSS (NM_009448)	promoter-TSS (NM_009448)	66	NM_009448	22146	Mm.88212	NM_009448	ENSMUSG00000043091	Tuba1c	M[a]6|Tuba6	tubulin, alpha 1C	protein-coding
Merged-chr10-91930298-1	chr10	91929914	91930381	+	1	NA	intron (NR_152729, intron 7 of 8)	L1Md_A|LINE|L1	41318	NR_152729	102633867	Mm.351514	NR_152729	ENSMUSG00000111657	Gm31592	-	predicted gene, 31592	ncRNA
Merged-chr16-86821020-1	chr16	86820809	86821231	+	1	NA	Intergenic	Intergenic	-14507	NR_153789	102635020	Mm.132956	NR_153789		Gm32461	-	predicted gene, 32461	ncRNA
Merged-chr1-30856616-2	chr1	30854313	30854821	+	1	NA	intron (NM_001081080, intron 1 of 14)	L1Md_Gf|LINE|L1	8689	NM_001081080	213109	Mm.194486	NM_025871	ENSMUSG00000048874	Phf3	2310061N19Rik	PHD finger protein 3	protein-coding
Merged-chr15-82354895-1	chr15	82354743	82355047	+	1	NA	promoter-TSS (NM_025987)	promoter-TSS (NM_025987)	-604	NM_025987	67130	Mm.27570	NM_025987	ENSMUSG00000022450	Ndufa6	14kDa|2700038D15Rik|B230217P19Rik	NADH dehydrogenase (ubiquinone) 1 alpha subcomplex, 6 (B14)	protein-coding
Merged-chr3-88503130-2	chr3	88502807	88503620	+	1	NA	5' UTR (NM_001111102, exon 1 of 10)	5' UTR (NM_001111102, exon 1 of 10)	139	NM_001111102	16905	Mm.243014	NM_019390	ENSMUSG00000028063	Lmna	Dhe	lamin A	protein-coding
Merged-chr1-171518376-1	chr1	171518138	171518424	+	1	NA	exon (NM_010584, exon 8 of 8)	exon (NM_010584, exon 8 of 8)	14803	NM_019484	56009	Mm.389208	NM_019484	ENSMUSG00000060244	Alyref2	C130042O11Rik|REF2|Refbp2	Aly/REF export factor 2	protein-coding
Merged-chr8-20378606-29	chr8	20313049	20314160	+	1	NA	Intergenic	(GAAA)n|Simple_repeat|Simple_repeat	-16172	NR_030708	547150	Mm.359054	NR_030708	ENSMUSG00000071796	6820431F20Rik	-	cadherin 11 pseudogene	pseudo
Merged-chr3-30101957-1	chr3	30101861	30102053	+	1	NA	intron (NM_001361034, intron 2 of 16)	L2a|LINE|L2	-88753	NM_007963	14013	Mm.56965	NM_007963	ENSMUSG00000027684	Mecom	D630039M04Rik|Evi-1|Evi1|Jbo|Mds|Mds1|Mds1-Evi1|Prdm3|Znfpr1b1	MDS1 and EVI1 complex locus	protein-coding
Merged-chr1-62101405-2	chr1	62100411	62101978	+	1	NA	intron (NM_001081050, intron 4 of 22)	L1Md_T|LINE|L1	34915	NR_151537	105243940		NR_151537		Pard3bos2	Gm12747	par-3 family cell polarity regulator beta, opposite strand 2	ncRNA
Merged-chr10-97758038-3	chr10	97755412	97757539	+	1	NA	intron (NR_033537, intron 3 of 4)	L1Md_T|LINE|L1	41703	NR_130992	78127	Mm.376175	NR_130992	ENSMUSG00000112497	4930525C09Rik	-	RIKEN cDNA 4930525C09 gene	ncRNA
Merged-chr1-122770838-1	chr1	122770426	122771250	+	1	NA	Intergenic	L1Md_A|LINE|L1	565693	NR_151524	102638832	Mm.112794	NR_151524	ENSMUSG00000099960	Gm28590	-	predicted gene 28590	ncRNA
Merged-chr1-102088681-3	chr1	102086579	102087168	+	1	NA	Intergenic	L1Md_T|LINE|L1	931105	NR_037989	100504525	Mm.87065	NR_037989	ENSMUSG00000100684	Gm20268	-	predicted gene, 20268	ncRNA
Merged-chr12-60445995-2-2	chr12	60444427	60444563	+	1	NA	Intergenic	L1Md_A|LINE|L1	1077325	NR_045049	100504101	Mm.235026	NR_045049	ENSMUSG00000113429	Gm20063	-	predicted gene, 20063	ncRNA
Merged-chr8-36458154-1	chr8	36457691	36458618	+	1	NA	Intergenic	CpG	-31037	NM_176952	319582	Mm.180924	NM_176952	ENSMUSG00000039620	6430573F11Rik	Kiaa1456|TRM9L|Trmt9b	RIKEN cDNA 6430573F11 gene	protein-coding
Merged-chr10-116172232-2	chr10	116171737	116172620	+	1	NA	intron (NM_001358484, intron 3 of 12)	L1Md_T|LINE|L1	-5080	NM_001161839	19279	Mm.336316	NM_011217	ENSMUSG00000020151	Ptprr	Gmcp1|PTP-SL|PTPBR7|RPTPRR|mPTP213	protein tyrosine phosphatase, receptor type, R	protein-coding
Merged-chr10-122238199-3	chr10	122239962	122241472	+	1	NA	Intergenic	L1Md_T|LINE|L1	121020	NR_027637	100043513	Mm.429141	NR_027637	ENSMUSG00000111952	Gm4489	Gm241	predicted gene 4489	ncRNA
Merged-chr15-84854948-1	chr15	84854891	84855757	+	1	NA	promoter-TSS (NM_001356573)	promoter-TSS (NM_001356573)	-225	NM_001356573	271305	Mm.101022	NM_001081166	ENSMUSG00000016624	Phf21b	A730032D07Rik	PHD finger protein 21B	protein-coding
Merged-chr12-9679671-2	chr12	9678168	9679079	+	1	NA	Intergenic	L1Md_T|LINE|L1	104181	NM_011859	23967	Mm.45055	NM_011859	ENSMUSG00000048387	Osr1	Odd1|Osr	odd-skipped related transcription factor 1	protein-coding
Merged-chr19-46893056-1	chr19	46892925	46893187	+	1	NA	intron (NM_029810, intron 11 of 17)	intron (NM_029810, intron 11 of 17)	69295	NM_029810	76952	Mm.40965	NM_029810	ENSMUSG00000025041	Nt5c2	2010002I23Rik|CnII|Gm9751|Gmp|Nt5b|Pnt5|cN-II	5'-nucleotidase, cytosolic II	protein-coding
Merged-chr6-35323459-1	chr6	35323189	35323729	+	1	NA	intron (NM_173375, intron 1 of 2)	intron (NM_173375, intron 1 of 2)	2682	NM_173375	208164	Mm.257766	NM_173375	ENSMUSG00000047420	Fam180a	B230314O19	family with sequence similarity 180, member A	protein-coding
Merged-chr1-132292823-1	chr1	132292661	132292985	+	1	NA	Intergenic	Intergenic	-5803	NM_144810	213417	Mm.39723	NM_144810	ENSMUSG00000042115	Klhdc8a	A630065K24Rik	kelch domain containing 8A	protein-coding
Merged-chr15-79932872-1	chr15	79932734	79933011	+	1	NA	promoter-TSS (NM_144811)	promoter-TSS (NM_144811)	-226	NM_144811	52609	Mm.323442	NM_144811	ENSMUSG00000053411	Cbx7	1600014J01Rik|AI851678|D15Ertd417e	chromobox 7	protein-coding
Merged-chr9-123926038-1	chr9	123925899	123926178	+	1	NA	Intergenic	Intergenic	42654	NM_009912	12768	Mm.274927	NM_009912	ENSMUSG00000025804	Ccr1	Cmkbr1|Mip-1a-R	chemokine (C-C motif) receptor 1	protein-coding
Merged-chr9-124257150-2	chr9	124256322	124257857	+	1	NA	Intergenic	Intergenic	55605	NM_001243118	630836	Mm.458553	NM_001243117	ENSMUSG00000074829	2010315B03Rik	BC029716	RIKEN cDNA 2010315B03 gene	protein-coding
Merged-chr2-164834658-1	chr2	164834028	164834732	+	1	NA	promoter-TSS (NM_001082974)	promoter-TSS (NM_001082974)	607	NM_008906	19025	Mm.359633	NM_008906	ENSMUSG00000017760	Ctsa	AU019505|PPCA|Ppgb	cathepsin A	protein-coding
Merged-chr19-6974646-1	chr19	6974430	6974863	+	1	NA	promoter-TSS (NM_008889)	promoter-TSS (NM_008889)	-402	NM_008889	18938	Mm.140	NM_008889	ENSMUSG00000056612	Ppp1r14b	AOM172|PHI-1|PLCB3N|Png	protein phosphatase 1, regulatory (inhibitor) subunit 14B	protein-coding
Merged-chr13-9011935-2	chr13	9011703	9012168	+	1	NA	Intergenic	(GGA)n|Simple_repeat|Simple_repeat	-15923	NM_027000	69237	Mm.41800	NM_027000	ENSMUSG00000021149	Gtpbp4	2610028C09Rik|Crfg|Gtpbp3|NGB|Nog1	GTP binding protein 4	protein-coding
Merged-chr8-19788316-1-2	chr8	19784094	19785591	+	1	NA	intron (NM_001270553, intron 6 of 9)	CpG	55266	NM_001039553	626415	Mm.425517	NM_001039553	ENSMUSG00000096265	4930467E23Rik	TSAP	RIKEN cDNA 4930467E23 gene	protein-coding
Merged-chr2-33934157-2	chr2	33933929	33934403	+	1	NA	Intergenic	(TG)n|Simple_repeat|Simple_repeat	-46220	NM_175184	72543	Mm.254914	NM_175184	ENSMUSG00000038740	Mvb12b	2610200O14Rik|2610528K11Rik|AI414895|Fam125b	multivesicular body subunit 12B	protein-coding
Merged-chr19-45047741-1	chr19	45047637	45047846	+	1	NA	non-coding (NR_155547, exon 1 of 11)	non-coding (NR_155547, exon 1 of 11)	165	NM_001362381	94280	Mm.36169	NM_053197	ENSMUSG00000025212	Sfxn3	-	sideroflexin 3	protein-coding
Merged-chr1-133163631-1	chr1	133163537	133163725	+	1	NA	Intergenic	Intergenic	32465	NM_133819	108954	Mm.293628	NM_133819	ENSMUSG00000046062	Ppp1r15b	1810033K10Rik|AI606441|C530022L24Rik|CReP	protein phosphatase 1, regulatory (inhibitor) subunit 15b	protein-coding
Merged-chr19-61266645-2	chr19	61265808	61267154	+	1	NA	Intergenic	Intergenic	-38063	NM_009970	12982	Mm.287228	NM_009970	ENSMUSG00000059326	Csf2ra	CD116|Csfgmra|GM-CSF-Ra|GM-CSFR	colony stimulating factor 2 receptor, alpha, low-affinity (granulocyte-macrophage)	protein-coding
Merged-chr19-10605630-1	chr19	10605457	10605803	+	1	NA	promoter-TSS (NM_015735)	promoter-TSS (NM_015735)	5	NM_015735	13194	Mm.289915	NM_015735	ENSMUSG00000024740	Ddb1	127kDa|AA408517|p127-Ddb1	damage specific DNA binding protein 1	protein-coding
Merged-chr8-20084125-19-3	chr8	20063318	20064637	+	1	NA	TTS (NM_001270553)	TTS (NM_001270553)	233455	NR_030708	547150	Mm.359054	NR_030708	ENSMUSG00000071796	6820431F20Rik	-	cadherin 11 pseudogene	pseudo
Merged-chr17-17004547-1	chr17	17004458	17005327	+	1	NA	Intergenic	Intergenic	-59211	NM_001005358	449000	Mm.483718	NM_001005358	ENSMUSG00000096696	Zfp960	-	zinc finger protein 960	protein-coding
Merged-chr5-32713799-1	chr5	32713397	32714202	+	1	NA	Intergenic	CpG	32543	NM_001347332	320951	Mm.273765	NM_177298	ENSMUSG00000023452	Pisd	9030221M09Rik	phosphatidylserine decarboxylase	protein-coding
Merged-chr1-36954238-4	chr1	36951761	36952691	+	1	NA	Intergenic	L1Md_T|LINE|L1	-12699	NM_018872	56030	Mm.186943	NM_018872	ENSMUSG00000026116	Tmem131	2610524E03Rik|CC28|D1Bwg0491e|Neg|RW1|YR-23|mKIAA0257	transmembrane protein 131	protein-coding
Merged-chr11-88955295-1	chr11	88955197	88955394	+	1	NA	exon (NM_029023, exon 1 of 13)	exon (NM_029023, exon 1 of 13)	147	NM_029023	74617	Mm.34126	NM_029023	ENSMUSG00000000278	Scpep1	2410018F01Rik|4833411K15Rik|AI957256|Risc	serine carboxypeptidase 1	protein-coding
Merged-chrY-90793536-2	chrY	90793276	90794043	+	1	NA	intron (NR_137282, intron 2 of 2)	CpG-16020	8217	NM_133362	170942	Mm.76062	NM_133362	ENSMUSG00000096768	Erdr1	edr	erythroid differentiation regulator 1	protein-coding
Merged-chr11-24810679-2	chr11	24810576	24810969	+	1	NA	Intergenic	L1Md_T|LINE|L1	-80050	NR_033491	100038617	Mm.387376	NR_033491	ENSMUSG00000073103	Gm10466	-	predicted gene 10466	ncRNA
Merged-chr4-123282792-1	chr4	123282588	123282996	+	1	NA	promoter-TSS (NM_001356377)	promoter-TSS (NM_001356377)	-119	NM_148917	230721	Mm.277091	NM_130881	ENSMUSG00000011257	Pabpc4	-	poly(A) binding protein, cytoplasmic 4	protein-coding
Merged-chr17-6656224-1	chr17	6655639	6656810	+	1	NA	promoter-TSS (NM_001199948)	promoter-TSS (NM_001199948)	-285	NM_001166627	100040531	Mm.457987	NM_001166627	ENSMUSG00000095677	Dynlt1f	100040631|Dynlt1e	dynein light chain Tctex-type 1F	protein-coding
Merged-chr10-63510243-2	chr10	63509457	63510193	+	1	NA	intron (NM_001164376, intron 2 of 17)	L1Md_A|LINE|L1	52314	NM_001164376	216033	Mm.444692	NM_177612	ENSMUSG00000060843	Ctnna3	4930429L08Rik|4933408A16|Catna3|Vr22	catenin (cadherin associated protein), alpha 3	protein-coding
Merged-chr12-8197397-2	chr12	8196684	8198708	+	1	NA	Intergenic	L1Md_A|LINE|L1	-10411	NM_172401	68832	Mm.25608	NM_172401	ENSMUSG00000037669	Ldah	1110057K04Rik|mLDAH	lipid droplet associated hydrolase	protein-coding
Merged-chr19-6877025-1	chr19	6876876	6877174	+	1	NA	Intergenic	RLTR19|LTR|ERVK	-18814	NM_001081291	78317	Mm.329596	NM_198008	ENSMUSG00000047810	Ccdc88b	2610041P08Rik|Ccdc88	coiled-coil domain containing 88B	protein-coding
Merged-chr11-27688500-2	chr11	27687415	27688405	+	1	NA	Intergenic	L1Md_A|LINE|L1	896414	NM_001166661	216613	Mm.93759	NM_181577	ENSMUSG00000032878	Ccdc85a	-	coiled-coil domain containing 85A	protein-coding
Merged-chr17-35135726-1	chr17	35135570	35135882	+	1	NA	promoter-TSS (NM_001252469)	promoter-TSS (NM_001252469)	12	NM_001252469	224727	Mm.203962	NM_057171	ENSMUSG00000024392	Bag6	2410045D21Rik|AA408914|BAG-6|Bat3|D17H6S52E|G3|Scythe	BCL2-associated athanogene 6	protein-coding
Merged-chr1-143892675-3	chr1	143891418	143892709	+	1	NA	Intergenic	L1Md_A|LINE|L1	112086	NM_009061	19735	Mm.28262	NM_009061	ENSMUSG00000026360	Rgs2	GOS8	regulator of G-protein signaling 2	protein-coding
Merged-chr17-86151124-1	chr17	86151006	86151242	+	1	NA	Intergenic	Intergenic	-5949	NM_030133	78586	Mm.146236	NM_030133	ENSMUSG00000024135	Srbd1	AI461933|C85414|D530025C17Rik	S1 RNA binding domain 1	protein-coding
Merged-chr5-15705209-1	chr5	15702861	15703725	+	1	NA	intron (NR_001585, intron 2 of 4)	intron (NR_001585, intron 2 of 4)	10978	NM_001281511	100502967	Mm.425235	NM_001281511	ENSMUSG00000073208	Speer4c	4933431D05Rik|SPEER-4C	spermatogenesis associated glutamate (E)-rich protein 4C	protein-coding
Merged-chr15-77306521-1	chr15	77305862	77307181	+	1	NA	exon (NM_001110827, exon 1 of 14)	exon (NM_001110827, exon 1 of 14)	532	NM_001110827	93686	Mm.202774	NM_053104	ENSMUSG00000033565	Rbfox2	Fbm2|Fxh|Hrnbp2|Rbm9	RNA binding protein, fox-1 homolog (C. elegans) 2	protein-coding
Merged-chr10-66464582-3	chr10	66463585	66465991	+	1	NA	Intergenic	L1Md_T|LINE|L1	319492	NR_131070	77198	Mm.107617	NR_131070	ENSMUSG00000112210	4930407I19Rik	-	RIKEN cDNA 4930407I19 gene	ncRNA
Merged-chrY-90808325-1	chrY	90807359	90808877	+	1	NA	intron (NR_137282, intron 2 of 2)	T-rich|Low_complexity|Low_complexity	22676	NM_133362	170942	Mm.76062	NM_133362	ENSMUSG00000096768	Erdr1	edr	erythroid differentiation regulator 1	protein-coding
Merged-chr15-102103983-1	chr15	102103485	102104481	+	1	NA	intron (NM_001355636, intron 1 of 28)	intron (NM_001355636, intron 1 of 28)	1049	NM_153533	209039	Mm.29389	NM_153533	ENSMUSG00000037003	Tns2	C1-ten|Tenc1|nep|nph	tensin 2	protein-coding
Merged-chr6-112889071-1	chr6	112888978	112889165	+	1	NA	intron (NM_080448, intron 1 of 21)	intron (NM_080448, intron 1 of 21)	58195	NM_080448	259302	Mm.236401	NM_080448	ENSMUSG00000030257	Srgap3	AI452337|Arhgap14|D130026O08Rik|Gbi|MEGAP|WRP|mKIAA0411	SLIT-ROBO Rho GTPase activating protein 3	protein-coding
Merged-chr8-20670520-8	chr8	20674344	20676995	+	1	NA	Intergenic	ORR1D1|LTR|ERVL-MaLR	60742	NM_001270553	100861668	Mm.491087	NM_001270553	ENSMUSG00000095294	Gm21119	-	predicted gene, 21119	protein-coding
Merged-chrCHR_MG4264_PATCH-58248852-3-2	chrCHR_MG4264_PATCH	58247773	58250936	+	1	NA	NA	NA	NA	NA
Merged-chr10-85858981-4	chr10	85858572	85860677	+	1	NA	Intergenic	L1Md_A|LINE|L1	-12207	NM_133993	103136	Mm.18834	NM_133993	ENSMUSG00000001785	Pwp1	2310058A11Rik|2610205J09Rik|AI098170|AL022879|AV083409|AW550690	PWP1 homolog, endonuclein	protein-coding
Merged-chr10-121904379-1	chr10	121904192	121904567	+	1	NA	intron (NM_001081037, intron 3 of 21)	intron (NM_001081037, intron 3 of 21)	142936	NM_001242411	117600	Mm.288698	NM_001081037	ENSMUSG00000020121	Srgap1	4930572H05Rik|Arhgap13	SLIT-ROBO Rho GTPase activating protein 1	protein-coding
Merged-chr17-22225538-1	chr17	22225380	22225696	+	1	NA	promoter-TSS (NM_001205095)	promoter-TSS (NM_001205095)	76	NM_001205095	240038	Mm.227945	NM_001205095	ENSMUSG00000096433	Zfp994	EG240038|Gm4944	zinc finger protein 994	protein-coding
Merged-chr5-146525667-1	chr5	146525487	146525848	+	1	NA	promoter-TSS (NM_001243109)	promoter-TSS (NM_001243109)	-134	NM_001243109	100041554	Mm.460715	NM_001243109	ENSMUSG00000079091	Gm3404	-	predicted gene 3404	protein-coding
Merged-chr14-26753216-1	chr14	26752939	26753494	+	1	NA	Intergenic	Intergenic	-83370	NM_178668	211948	Mm.290758	NM_178668	ENSMUSG00000043702	Pde12	2'-PDE|E430028B21Rik	phosphodiesterase 12	protein-coding
Merged-chr19-24961681-1	chr19	24961547	24961816	+	1	NA	promoter-TSS (NR_033744)	promoter-TSS (NR_033744)	-65	NM_146097	226043	Mm.272127	NM_146097	ENSMUSG00000024878	Cbwd1	AV349248|BC018472	COBW domain containing 1	protein-coding
Merged-chr9-3659750-2	chr9	3659501	3659941	+	1	NA	intron (NM_001033322, intron 4 of 7)	L1Md_T|LINE|L1	127372	NM_001033322	234889	Mm.91240	NM_001033322	ENSMUSG00000041624	Gucy1a2	6330407I18Rik|A230060L24Rik	guanylate cyclase 1, soluble, alpha 2	protein-coding
Merged-chr15-60739888-1	chr15	60739759	60740018	+	1	NA	Intergenic	Intergenic	-83077	NR_030696	320469	Mm.230853	NM_177166		9930014A18Rik	-	RIKEN cDNA 9930014A18 gene	ncRNA
Merged-chr10-118913105-3	chr10	118912266	118913482	+	1	NA	Intergenic	L1Md_A|LINE|L1	14269	NR_110482	216377	Mm.208936	NR_110482	ENSMUSG00000112854	Gm38403	C230029M16	predicted gene, 38403	ncRNA
Merged-chr8-106871035-1	chr8	106870915	106871155	+	1	NA	intron (NM_001331048, intron 1 of 3)	CpG	199	NM_001331048	15118	Mm.56986	NM_008217	ENSMUSG00000031910	Has3	-	hyaluronan synthase 3	protein-coding
Merged-chr12-58124440-3	chr12	58121798	58124737	+	1	NA	Intergenic	L1Md_A|LINE|L1	-88537	NM_009216	20605	Mm.278336	NM_009216	ENSMUSG00000035431	Sstr1	SRIF-2|SS-1-R|SS1-R|SS1R|Smstr-1|Smstr1|sst1	somatostatin receptor 1	protein-coding
Merged-chrGL456359.1-20216-1	chrGL456359.1	19212	21107	+	1	NA	NA	NA	NA	NA
Merged-chrJH584304.1-52432-3-2	chrJH584304.1	6258	7844	+	1	NA	NA	NA	NA	NA
Merged-chr19-41206688-1	chr19	41206565	41206811	+	1	NA	promoter-TSS (NM_011904)	promoter-TSS (NM_011904)	86	NM_011904	24087	Mm.89983	NM_011904	ENSMUSG00000025013	Tll2	-	tolloid-like 2	protein-coding
Merged-chr13-34472768-2	chr13	34472313	34473273	+	1	NA	Intergenic	L1Md_A|LINE|L1	-127611	NM_001033167	73102	Mm.23932	NM_001033167	ENSMUSG00000038267	Slc22a23	3110004L20Rik	solute carrier family 22, member 23	protein-coding
Merged-chr13-63431700-1	chr13	63431594	63431807	+	1	NA	promoter-TSS (NM_001042673)	promoter-TSS (NM_001042673)	45	NM_001347515	14088	Mm.126106	NM_007985	ENSMUSG00000021461	Fancc	Facc	Fanconi anemia, complementation group C	protein-coding
Merged-chr19-37264947-1	chr19	37264839	37265055	+	1	NA	promoter-TSS (NR_040298)	promoter-TSS (NR_040298)	-852	NR_040298	77059	Mm.251476	NR_040298		4931408D14Rik	-	RIKEN cDNA 4931408D14 gene	ncRNA
Merged-chr1-9179338-2	chr1	9179973	9181045	+	1	NA	intron (NM_027671, intron 2 of 20)	L1Md_A|LINE|L1	119368	NM_001290393	71096	Mm.336395	NM_027671	ENSMUSG00000025909	Sntg1	4933426D16Rik|G1SYN|SYN4	syntrophin, gamma 1	protein-coding
Merged-chr19-24720532-1	chr19	24720386	24720679	+	1	NA	intron (NM_175013, intron 9 of 10)	intron (NM_175013, intron 9 of 10)	46524	NM_183160	226040	Mm.391170	NM_183160	ENSMUSG00000048572	Tmem252	E030010A14Rik	transmembrane protein 252	protein-coding
Merged-chr1-26687230-1	chr1	26686030	26688270	+	1	NA	intron (NM_001033764, intron 1 of 1)	RMER4B|LTR|ERVK	310	NM_001033764	210940	Mm.297614	NM_001033764	ENSMUSG00000073722	4931408C20Rik	-	RIKEN cDNA 4931408C20 gene	protein-coding
Merged-chr10-22142572-2	chr10	22142295	22143114	+	1	NA	intron (NM_001254744, intron 1 of 1)	B1_Mus1|SINE|Alu	6566	NM_001254744	319887	Mm.177746	NM_001254744	ENSMUSG00000097327	E030030I06Rik	-	RIKEN cDNA E030030I06 gene	protein-coding
Merged-chrX-170843860-1	chrX	170843644	170844077	+	1	NA	Intergenic	Intergenic	171216	NM_001199212	107626	Mm.486144	NM_001199212	ENSMUSG00000093806	Asmt	Hiomt	acetylserotonin O-methyltransferase	protein-coding
Merged-chr17-78401870-1	chr17	78401487	78402254	+	1	NA	intron (NM_001360407, intron 4 of 9)	intron (NM_001360407, intron 4 of 9)	16282	NM_001285949	225020	Mm.236835	NM_199448	ENSMUSG00000056121	Fez2	9030616F16|D17Ertd315e	fasciculation and elongation protein zeta 2 (zygin II)	protein-coding
Merged-chr11-101119926-1	chr11	101119802	101120051	+	1	NA	promoter-TSS (NM_134024)	promoter-TSS (NM_134024)	-85	NM_028933	67998	Mm.33881	NM_026501	ENSMUSG00000017802	Retreg3	1300010M03Rik|4933404C01Rik|AI551748|Fam134c	reticulophagy regulator family member 3	protein-coding
Merged-chrX-96351619-1	chrX	96351452	96351786	+	1	NA	intron (NM_172931, intron 2 of 10)	IAPEz-int|LTR|ERVK	16300	NM_001310754	245525	Mm.166749	NM_172931	ENSMUSG00000045802	Hsf3	B230358A15Rik|HSF 3|HSTF 3	heat shock transcription factor 3	protein-coding
Merged-chr15-38457418-1	chr15	38457265	38457572	+	1	NA	Intergenic	Intergenic	33129	NR_105916	102465574		NR_105916	ENSMUSG00000099110	Mir6951	Gm27765|mmu-mir-6951	microRNA 6951	ncRNA
Merged-chr15-68363446-1	chr15	68363254	68363638	+	1	NA	Intergenic	Intergenic	-22157	NR_029718	387228		NR_029718	ENSMUSG00000065437	Mir30d	Mirn30d|mir-30d|mmu-mir-30d	microRNA 30d	ncRNA
Merged-chr8-84104973-1	chr8	84104861	84105085	+	1	NA	promoter-TSS (NM_001357322)	promoter-TSS (NM_001357322)	-176	NM_172502	212123	Mm.260557	NM_172502	ENSMUSG00000037103	Dcaf15	6720484B16	DDB1 and CUL4 associated factor 15	protein-coding
Merged-chr19-4756560-1	chr19	4756369	4756751	+	1	NA	promoter-TSS (NM_025717)	promoter-TSS (NM_025717)	35	NM_025717	66704	Mm.396734	NM_025717	ENSMUSG00000033760	Rbm4b	4921506I22Rik|AI504630|AI506404|Lark2|Neosin	RNA binding motif protein 4B	protein-coding
Merged-chr1-190300499-1	chr1	190300387	190300612	+	1	NA	Intergenic	Intergenic	-103149	NR_151624	433390	Mm.331295	NR_151624	ENSMUSG00000103644	Gm29678	-	predicted gene, 29678	ncRNA
Merged-chr1-126795939-2	chr1	126794511	126797545	+	1	NA	intron (NM_176957, intron 1 of 12)	L1Md_T|LINE|L1	34604	NM_176957	210356	Mm.377234	NM_172484	ENSMUSG00000049690	Nckap5	8430408F21|D130011D22Rik|E030049G20Rik|Erih1|Erih2|Gm1548|Nap5	NCK-associated protein 5	protein-coding
Merged-chr5-15038453-2-2	chr5	15041728	15043964	+	1	NA	Intergenic	ORR1A3|LTR|ERVL-MaLR	-9839	NM_182957	66773	Mm.368256	NM_182957	ENSMUSG00000091897	Gm17019	-	predicted gene 17019	protein-coding
Merged-chr1-5354701-2	chr1	5353415	5354747	+	1	NA	Intergenic	L1Md_T|LINE|L1	-234412	NM_001204371	18387	Mm.7977	NM_011011	ENSMUSG00000025905	Oprk1	K-OR-1|KOR|KOR-1|MSL-1|Oprk2|R21	opioid receptor, kappa 1	protein-coding
Merged-chr3-127553293-1	chr3	127553181	127553405	+	1	NA	promoter-TSS (NM_138593)	promoter-TSS (NM_138593)	56	NM_138593	28036	Mm.291032	NM_138593	ENSMUSG00000027968	Larp7	C330027G06Rik|D3Wsu161e	La ribonucleoprotein domain family, member 7	protein-coding
Merged-chr1-46386625-3	chr1	46385178	46386097	+	1	NA	Intergenic	L1Md_T|LINE|L1	-39881	NM_001310335	100101919	Mm.383402	NM_001310335	ENSMUSG00000101337	Dnah7c	Dnahc7c	dynein, axonemal, heavy chain 7C	protein-coding
Merged-chr15-62287249-1	chr15	62286847	62287652	+	1	NA	Intergenic	Intergenic	-67798	NR_003523	67552	Mm.484027	NM_026230		H2afy3	4933432H23Rik	H2A histone family, member Y3	pseudo
Merged-chr4-28176958-1	chr4	28176809	28177107	+	1	NA	Intergenic	SYNREP_MM|Satellite|Satellite	-636173	NM_001290434	13841	Mm.257266	NM_010141	ENSMUSG00000028289	Epha7	Cek11|Ebk|Ehk3|Hek11|Mdk1	Eph receptor A7	protein-coding
Merged-chr5-15630397-1	chr5	15630559	15631094	+	1	NA	Intergenic	Intergenic	11727	NM_025759	360220	Mm.425235	NM_025759	ENSMUSG00000070933	Speer4d	4933431D05Rik|SPEER-4D	spermatogenesis associated glutamate (E)-rich protein 4D	protein-coding
Merged-chr8-70698771-1	chr8	70698505	70699037	+	1	NA	5' UTR (NM_010592, exon 1 of 1)	5' UTR (NM_010592, exon 1 of 1)	1032	NM_001286944	16478	Mm.419851	NM_010592	ENSMUSG00000071076	Jund	Jund1	jun D proto-oncogene	protein-coding
Merged-chr5-33723101-1	chr5	33722887	33723132	+	1	NA	promoter-TSS (NM_001359037)	promoter-TSS (NM_001359037)	703	NM_001163216	14184	Mm.6904	NM_008010	ENSMUSG00000054252	Fgfr3	CD333|FR3|Fgfr-3|Flg-2|HBGFR|Mfr3|sam3	fibroblast growth factor receptor 3	protein-coding
Merged-chr5-65199553-1	chr5	65199435	65199671	+	1	NA	promoter-TSS (NM_153391)	promoter-TSS (NM_153391)	-143	NM_001359880	213081	Mm.127550	NM_153391	ENSMUSG00000037890	Wdr19	C330027H04Rik|D330023L08Rik|DYF2|Ift144|PWDMP|mKIAA1638	WD repeat domain 19	protein-coding
Merged-chr19-5794623-1	chr19	5794402	5794844	+	1	NA	Intergenic	MTA_Mm|LTR|ERVL-MaLR	1358	NR_144621	109146451		NR_144621		Mascrna	-	Malat1-associated small cytoplasmic RNA	scRNA
Merged-chr11-86257429-1	chr11	86257335	86257524	+	1	NA	5' UTR (NM_027421, exon 1 of 25)	5' UTR (NM_027421, exon 1 of 25)	139	NM_027421	70422	Mm.171304	NM_027421	ENSMUSG00000018068	Ints2	2810417D08Rik|AA408260|AI987735|mKIAA1287	integrator complex subunit 2	protein-coding
Merged-chr17-4626370-2	chr17	4626167	4626585	+	1	NA	Intergenic	(CACTC)n|Simple_repeat|Simple_repeat	-8604	NR_130984	75117	Mm.429393	NR_130984		4930517M08Rik	-	RIKEN cDNA 4930517M08 gene	ncRNA
Merged-chr14-122476143-1	chr14	122475974	122476240	+	1	NA	promoter-TSS (NR_045046)	promoter-TSS (NR_045046)	723	NM_009574	22772	Mm.308936	NM_009574	ENSMUSG00000061524	Zic2	HPE5|Ku	zinc finger protein of the cerebellum 2	protein-coding
Merged-chr11-119933376-1	chr11	119933267	119933485	+	1	NA	Intergenic	Intergenic	-9716	NM_001037754	108100	Mm.197534	NM_130862	ENSMUSG00000025372	Baiap2	IRSp53|R75030	brain-specific angiogenesis inhibitor 1-associated protein 2	protein-coding
Merged-chr10-19127618-1	chr10	19127486	19127739	+	1	NA	Intergenic	Intergenic	-14137	NR_038021	100504265	Mm.383417	NR_038021		Gm20139	-	predicted gene, 20139	ncRNA
Merged-chr10-80702446-1	chr10	80702314	80702578	+	1	NA	promoter-TSS (NM_027829)	promoter-TSS (NM_027829)	-247	NM_027829	71564	Mm.35802	NM_027829	ENSMUSG00000055862	Izumo4	9030607L17Rik|AI550407	IZUMO family member 4	protein-coding
Merged-chr16-4644060-1	chr16	4643887	4644233	+	1	NA	intron (NM_139307, intron 1 of 1)	intron (NM_139307, intron 1 of 1)	4115	NM_139307	246154	Mm.482140	NM_139307	ENSMUSG00000039646	Vasn	2610528G05Rik|Atia|Slitl2	vasorin	protein-coding
Merged-chr1-120997242-4	chr1	120995454	120998362	+	1	NA	Intergenic	L1Md_T|LINE|L1	-90497	NR_038008	98452	Mm.131017	NR_038008	ENSMUSG00000097881	Celrr	AI848258|B230209K01Rik|Celr|Gm818	cerebellum expressed regulatory RNA	ncRNA
Merged-chr7-16924213-1	chr7	16924110	16924317	+	1	NA	promoter-TSS (NM_007590)	promoter-TSS (NM_007590)	-181	NM_007590	12315	Mm.288630	NM_007590	ENSMUSG00000019370	Calm3	CaMA|Cam3|Camc|R75142	calmodulin 3	protein-coding
Merged-chr12-14450437-2	chr12	14450270	14451100	+	1	NA	Intergenic	L1Md_T|LINE|L1	189151	NR_045003	791361	Mm.217963	NR_045003	ENSMUSG00000113336	Gm16497	-	predicted gene 16497	ncRNA
Merged-chr1-171064029-1	chr1	171063999	171064125	+	1	NA	TTS (NR_106103)	TTS (NR_106103)	590	NR_106103	102466998		NR_106103	ENSMUSG00000099119	Mir6546	Gm27408|mmu-mir-6546	microRNA 6546	ncRNA
Merged-chr8-70001363-1	chr8	70000991	70001735	+	1	NA	Intergenic	Intergenic	-4979	NM_145596	234366	Mm.270044	NM_145596	ENSMUSG00000036180	Gatad2a	1110066C11Rik|BC031407|C80248	GATA zinc finger domain containing 2A	protein-coding
Merged-chr5-89207843-1	chr5	89207200	89208487	+	1	NA	intron (NM_001359211, intron 19 of 26)	MMETn-int|LTR|ERVK	179877	NM_001359213	54403	Mm.41044	NM_018760	ENSMUSG00000060961	Slc4a4	AI835705|NBC|NBC1	solute carrier family 4 (anion exchanger), member 4	protein-coding
Merged-chr13-69172410-2	chr13	69172173	69172647	+	1	NA	Intergenic	L1Md_T|LINE|L1	-172869	NM_153534	210044	Mm.390617	NM_153534	ENSMUSG00000021536	Adcy2	mKIAA1060	adenylate cyclase 2	protein-coding
Merged-chr6-47660778-5-4	chr6	47667777	47668041	+	1	NA	TTS (NR_002841).4	TTS (NR_002841).4	182	NR_002841	19799		NR_002841		Rn4.5s	-	4.5S RNA	rRNA
Merged-chr2-31640729-1	chr2	31640880	31641237	+	1	NA	intron (NM_001123362, intron 1 of 4)	intron (NM_001123362, intron 1 of 4)	1021	NM_001123362	381359	Mm.379512	NM_001123362	ENSMUSG00000079466	Prdm12	Gm998	PR domain containing 12	protein-coding
Merged-chr11-95514095-1	chr11	95514114	95514239	+	1	NA	exon (NM_130858, exon 1 of 2)	exon (NM_130858, exon 1 of 2)	389	NM_130858	104079	Mm.22970	NM_130858	ENSMUSG00000046719	Nxph3	-	neurexophilin 3	protein-coding
Merged-chr19-53408577-1	chr19	53408430	53408724	+	1	NA	Intergenic	L2a|LINE|L2	-17943	NM_172429	76479	Mm.313687	NM_172429	ENSMUSG00000025024	Smndc1	-	survival motor neuron domain containing 1	protein-coding
Merged-chr19-48779490-1	chr19	48779392	48779588	+	1	NA	intron (NM_025696, intron 20 of 26)	intron (NM_025696, intron 20 of 26)	573465	NM_025696	66673	Mm.70980	NM_025696	ENSMUSG00000063434	Sorcs3	6330404A12Rik|AW045579	sortilin-related VPS10 domain containing receptor 3	protein-coding
Merged-chr1-35935158-1	chr1	35934846	35935536	+	1	NA	Intergenic	MLT1C|LTR|ERVL-MaLR	-133209	NM_015818	50785	Mm.213566	NM_015818	ENSMUSG00000045216	Hs6st1	6Ost1	heparan sulfate 6-O-sulfotransferase 1	protein-coding
Merged-chr2-13271317-1	chr2	13271031	13271603	+	1	NA	promoter-TSS (NM_009105)	promoter-TSS (NM_009105)	98	NM_009105	20163	Mm.905	NM_009105	ENSMUSG00000026727	Rsu1	RsuI|rsp-1	Ras suppressor protein 1	protein-coding
Merged-chr8-84011562-1	chr8	84011451	84011674	+	1	NA	promoter-TSS (NR_035431)	promoter-TSS (NR_035431)	71	NR_035431	100316677		NR_035431	ENSMUSG00000080665	Mir1199	Mirn1199|mir-1199|mmu-mir-1199	microRNA 1199	ncRNA
Merged-chr7-12010627-2	chr7	12010401	12010842	+	1	NA	Intergenic	Intergenic	-30678	NM_001166731	628946	Mm.484974	NM_001166731	ENSMUSG00000095864	Vmn1r77	Gm6935	vomeronasal 1 receptor 77	protein-coding
Merged-chr5-104080839-1	chr5	104080745	104080933	+	1	NA	intron (NM_001359016, intron 11 of 11)	intron (NM_001359016, intron 11 of 11)	-3231	NM_001163772	100271704	Mm.366664	NM_001163772	ENSMUSG00000091034	Gm17660	Scpppq1	predicted gene, 17660	protein-coding
Merged-chr1-125141836-2	chr1	125141766	125142330	+	1	NA	Intergenic	L1Md_T|LINE|L1	293679	NM_001205386	74117	Mm.183102	NM_023735	ENSMUSG00000026341	Actr3	1200003A09Rik|Arp3	ARP3 actin-related protein 3	protein-coding
Merged-chr12-29382854-2	chr12	29382540	29384539	+	1	NA	Intergenic	L1Md_T|LINE|L1	-144845	NM_001093775	17933	Mm.253067	NM_008666	ENSMUSG00000061911	Myt1l	2900046C06Rik|2900093J19Rik|C630034G21Rik|Nztf1|Pmng1|Png-1|mKIAA1106	myelin transcription factor 1-like	protein-coding
Merged-chr19-58113454-1	chr19	58113286	58113599	+	1	NA	intron (NM_181415, intron 28 of 28)	(CACAG)n|Simple_repeat|Simple_repeat	62275	NR_049196	100885835		NR_049196	ENSMUSG00000093757	Mir5623	Gm26068|mir-5623|mmu-mir-5623	microRNA 5623	ncRNA
Merged-chr5-107087379-1	chr5	107087268	107087490	+	1	NA	Intergenic	Intergenic	122818	NM_001271566	12545	Mm.20842	NM_009863	ENSMUSG00000029283	Cdc7	AI597260|Cdc7l1|muCdc7	cell division cycle 7 (S. cerevisiae)	protein-coding
Merged-chr8-20517612-11-7	chr8	20493780	20496453	+	1	NA	Intergenic	L1_Mus4|LINE|L1	-70302	NR_028428	381598	Mm.359054	NM_001024708	ENSMUSG00000071793	2610005L07Rik	2810038F24Rik|6720476A01Rik	cadherin 11 pseudogene	pseudo
Merged-chr19-32486951-1	chr19	32486677	32487001	+	1	NA	intron (NM_010799, intron 1 of 4)	intron (NM_010799, intron 1 of 4)	1070	NM_010799	17330	Mm.255116	NM_010799	ENSMUSG00000024896	Minpp1	AA408516	multiple inositol polyphosphate histidine phosphatase 1	protein-coding
Merged-chr5-96374636-1	chr5	96374459	96374814	+	1	NA	5' UTR (NM_175473, exon 1 of 74)	5' UTR (NM_175473, exon 1 of 74)	681	NM_175473	231470	Mm.291120	NM_175473	ENSMUSG00000034687	Fras1	E130113P14Rik|bl|mKIAA1500	Fraser extracellular matrix complex subunit 1	protein-coding
Merged-chr8-8454245-1	chr8	8454089	8454402	+	1	NA	Intergenic	Intergenic	206528	NM_010111	13642	Mm.209813	NM_010111	ENSMUSG00000001300	Efnb2	ELF-2|Epl5|Eplg5|Htk-L|LERK-5|Lerk5|NLERK-1	ephrin B2	protein-coding
Merged-chr1-124967098-1	chr1	124966651	124967546	+	1	NA	Intergenic	L1Md_T|LINE|L1	468629	NM_001205386	74117	Mm.183102	NM_023735	ENSMUSG00000026341	Actr3	1200003A09Rik|Arp3	ARP3 actin-related protein 3	protein-coding
Merged-chr11-107199029-1	chr11	107198589	107199457	+	1	NA	Intergenic	SYNREP_MM|Satellite|Satellite	-9642	NM_001161329	68979	Mm.294617	NM_133702	ENSMUSG00000018433	Nol11	1500002M01Rik|AU015220|AU019874	nucleolar protein 11	protein-coding
Merged-chr19-53555253-1	chr19	53555024	53555482	+	1	NA	Intergenic	Intergenic	25935	NM_001085390	240672	Mm.482424	NM_001085390	ENSMUSG00000034765	Dusp5	Gm337	dual specificity phosphatase 5	protein-coding
Merged-chr1-185159150-2	chr1	185157737	185161576	+	1	NA	Intergenic	L1Md_T|LINE|L1	-44512	NM_001163754	98732	Mm.275841	NM_172649	ENSMUSG00000039318	Rab3gap2	1110059F07Rik|2010002H18Rik|5830469C09|AI851069|AW743433|RAB3-GAP150|mKIAA0839	RAB3 GTPase activating protein subunit 2	protein-coding
Merged-chr8-40089765-1	chr8	40089459	40090071	+	1	NA	Intergenic	Intergenic	197188	NM_030610	80857	Mm.425526	NM_030610	ENSMUSG00000031603	Fgf20	-	fibroblast growth factor 20	protein-coding
Merged-chr1-92414792-1	chr1	92412540	92413455	+	1	NA	Intergenic	L1Md_A|LINE|L1	51545	NR_105865	102465542		NR_105865	ENSMUSG00000098288	Mir6900	Gm27708|mmu-mir-6900	microRNA 6900	ncRNA
Merged-chr1-129397631-1	chr1	129397363	129397899	+	1	NA	intron (NM_172485, intron 1 of 27)	MERVL-int|LTR|ERVL	124327	NM_172485	210417	Mm.380518	NM_172485	ENSMUSG00000042581	Thsd7b	1700074E13Rik|B930082A18|D130067I03Rik	thrombospondin, type I, domain containing 7B	protein-coding
Merged-chr11-69094835-1	chr11	69094720	69094950	+	1	NA	Intergenic	Intergenic	-4114	NM_011065	18626	Mm.7373	NM_011065	ENSMUSG00000020893	Per1	Hftm|Per|m-rigui|mPer1	period circadian clock 1	protein-coding
Merged-chr2-5614022-1	chr2	5613914	5614130	+	1	NA	intron (NM_001290374, intron 1 of 9)	intron (NM_001290374, intron 1 of 9)	62024	NM_001290376	227541	Mm.191949	NM_177343	ENSMUSG00000039145	Camk1d	A630059D12Rik|CKLiK|CaMKIdelta|E030025C11Rik|mCKLiK	calcium/calmodulin-dependent protein kinase ID	protein-coding
Merged-chr1-76774546-1	chr1	76774384	76774709	+	1	NA	Intergenic	IAPEz-int|LTR|ERVK	264986	NR_105761	102465175		NR_105761	ENSMUSG00000098611	Mir6343	Gm27304|mmu-mir-6343	microRNA 6343	ncRNA
Merged-chr17-45569885-2-2	chr17	45567843	45567919	+	1	NA	TTS (NM_001357105)	TTS (NM_001357105)	3945	NM_001357105	73836	Mm.289716	NM_028662	ENSMUSG00000037089	Slc35b2	1110003M08Rik|AA407792|AI842275|PAPST1|Slc35b1	solute carrier family 35, member B2	protein-coding
Merged-chr1-109875624-3	chr1	109874382	109876514	+	1	NA	Intergenic	L1Md_T|LINE|L1	-107452	NM_001316743	241201	Mm.213407	NM_172853	ENSMUSG00000026312	Cdh7	9330156F07Rik|CDH7L1	cadherin 7, type 2	protein-coding
Merged-chr11-95915614-1	chr11	95915452	95915669	+	1	NA	promoter-TSS (NM_008081)	promoter-TSS (NM_008081)	-689	NM_008081	14422	Mm.340702	NM_008081	ENSMUSG00000013418	B4galnt2	AI593864|Dlb-1|Dlb1|Galg2|Galgt2|Ggm3|Igf2bp1	beta-1,4-N-acetyl-galactosaminyl transferase 2	protein-coding
Merged-chr17-27038302-1	chr17	27038197	27038407	+	1	NA	Intergenic	Intergenic	9043	NM_027544	70772	Mm.440437	NM_027544	ENSMUSG00000048731	Ggnbp1	0610031G08Rik|mdf	gametogenetin binding protein 1	protein-coding
Merged-chrY-90768155-2-2	chrY	90767776	90769381	+	1	NA	Intergenic	Intergenic	-13528	NR_137283	654820	Mm.34441	NM_001039559	ENSMUSG00000072844	G530011O06Rik	-	RIKEN cDNA G530011O06 gene	ncRNA
Merged-chr11-3168284-2	chr11	3164781	3166562	+	1	NA	exon (NM_030207, exon 8 of 33)	exon (NM_030207, exon 8 of 33)	27792	NM_030207	78887	Mm.394071	NM_030207	ENSMUSG00000023764	Sfi1	-	Sfi1 homolog, spindle assembly associated (yeast)	protein-coding
Merged-chr15-81831550-1	chr15	81831359	81831741	+	1	NA	Intergenic	Intergenic	20136	NM_017376	21685	Mm.270278	NM_017376	ENSMUSG00000022389	Tef	2310028D20Rik	thyrotroph embryonic factor	protein-coding
Merged-chr15-62328830-1	chr15	62328441	62329220	+	1	NA	Intergenic	Intergenic	-109379	NR_003523	67552	Mm.484027	NM_026230		H2afy3	4933432H23Rik	H2A histone family, member Y3	pseudo
Merged-chr1-158645656-3	chr1	158643076	158645632	+	1	NA	intron (NM_007495, intron 16 of 22)	L1Md_T|LINE|L1	138729	NR_030441	735253		NR_030441	ENSMUSG00000070103	Mir488	Mirn488|mir-488|mmu-mir-488	microRNA 488	ncRNA
Merged-chr19-36119639-2	chr19	36119150	36120352	+	1	NA	promoter-TSS (NM_013468)	promoter-TSS (NM_013468)	93	NM_013468	107765	Mm.10279	NM_013468	ENSMUSG00000024803	Ankrd1	Alrp|CARP|Crap|MARP1	ankyrin repeat domain 1 (cardiac muscle)	protein-coding
Merged-chr10-22356666-1	chr10	22356963	22357734	+	1	NA	intron (NM_009018, intron 6 of 6)	L1MA4|LINE|L1	-4546	NM_020030	56554	Mm.458004	NM_020030	ENSMUSG00000078452	Raet1d	RAE-1delta	retinoic acid early transcript delta	protein-coding
Merged-chr5-103774799-1	chr5	103774632	103774966	+	1	NA	intron (NM_001080798, intron 1 of 19)	intron (NM_001080798, intron 1 of 19)	20226	NM_001080798	17355	Mm.6949	NM_133919	ENSMUSG00000029313	Aff1	9630032B01Rik|AW319193|Af4|Mllt2h|Rob	AF4/FMR2 family, member 1	protein-coding
Merged-chr8-36727614-1	chr8	36727475	36727754	+	1	NA	intron (NM_001194940, intron 5 of 17)	intron (NM_001194940, intron 5 of 17)	5440	NM_001194941	50768	Mm.125155	NM_015802	ENSMUSG00000031523	Dlc1	A730069N07Rik|Arhgap7|HP|STARD12|dlc-1	deleted in liver cancer 1	protein-coding
Merged-chr15-54854254-1	chr15	54854008	54854500	+	1	NA	intron (NM_001285994, intron 19 of 25)	B4A|SINE|B4	65892	NM_015744	18606	Mm.250256	NM_015744	ENSMUSG00000022425	Enpp2	ATX|E-NPP 2|Npps2|PD-Ialpha|Pdnp2|lysoPLD	ectonucleotide pyrophosphatase/phosphodiesterase 2	protein-coding
Merged-chr19-5017855-1	chr19	5017697	5018014	+	1	NA	Intergenic	MLT1A1|LTR|ERVL-MaLR	-6151	NM_007854	13340	Mm.4930	NM_007854	ENSMUSG00000024891	Slc29a2	Der12|Ent2|Hnp36	solute carrier family 29 (nucleoside transporters), member 2	protein-coding
Merged-chrGL456367.1-11083-3	chrGL456367.1	8396	13316	+	1	NA	NA	NA	NA	NA
Merged-chr19-57197657-1	chr19	57197543	57197772	+	1	NA	promoter-TSS (NM_001290816)	promoter-TSS (NM_001290816)	-26	NM_001290816	226251	Mm.217161	NM_178688	ENSMUSG00000025085	Ablim1	2210411C18Rik|2610209L21Rik|4833406P10Rik|9330196J19Rik|AV079770|AW060987|AW215784|Limab1|mKIAA0059	actin-binding LIM protein 1	protein-coding
Merged-chr8-20280708-12-3	chr8	20284890	20285842	+	1	NA	intron (NR_030708, intron 1 of 4)	intron (NR_030708, intron 1 of 4)	12066	NR_030708	547150	Mm.359054	NR_030708	ENSMUSG00000071796	6820431F20Rik	-	cadherin 11 pseudogene	pseudo
Merged-chr1-107207658-2	chr1	107206986	107207206	+	1	NA	Intergenic	L1Md_T|LINE|L1	-45982	NM_198680	383548	Mm.483991	NM_198680	ENSMUSG00000073602	Serpinb3b	Scca2-rs|Scca2-rs1	serine (or cysteine) peptidase inhibitor, clade B (ovalbumin), member 3B	protein-coding
Merged-chr15-43179663-1	chr15	43179453	43179873	+	1	NA	Intergenic	RMER6C|LTR|ERVK	-8845	NM_001357956	239405	Mm.193274	NM_172815	ENSMUSG00000051920	Rspo2	2610028F08Rik|AA673245|D430027K22|ftls	R-spondin 2	protein-coding
Merged-chr19-53531774-1	chr19	53531265	53532284	+	1	NA	intron (NM_001085390, intron 1 of 3)	intron (NM_001085390, intron 1 of 3)	2456	NM_001085390	240672	Mm.482424	NM_001085390	ENSMUSG00000034765	Dusp5	Gm337	dual specificity phosphatase 5	protein-coding
Merged-chr12-98925990-3	chr12	98926365	98927621	+	1	NA	intron (NM_029553, intron 1 of 13)	L1Md_T|LINE|L1	6381	NM_198311	76260	Mm.282660	NM_029553	ENSMUSG00000021013	Ttc8	0610012F22Rik|AV001447|BBS8	tetratricopeptide repeat domain 8	protein-coding
Merged-chr8-71561815-1	chr8	71561704	71561926	+	1	NA	3' UTR (NM_145598, exon 2 of 2)	3' UTR (NM_145598, exon 2 of 2)	-2944	NM_001100462	434325	Mm.33613	NM_001100462	ENSMUSG00000043664	Tmem221	-	transmembrane protein 221	protein-coding
Merged-chr11-56209311-3	chr11	56209460	56210965	+	1	NA	Intergenic	L1Md_T|LINE|L1	-169225	NM_153079	216749	Mm.213205	NM_153079	ENSMUSG00000037393	Nmur2	Nmu2r	neuromedin U receptor 2	protein-coding
Merged-chr10-80930252-1	chr10	80930073	80930432	+	1	NA	5' UTR (NM_008655, exon 1 of 4)	5' UTR (NM_008655, exon 1 of 4)	161	NM_008655	17873	Mm.1360	NM_008655	ENSMUSG00000015312	Gadd45b	AI323528|Myd118	growth arrest and DNA-damage-inducible 45 beta	protein-coding
Merged-chr10-19592020-1	chr10	19591906	19592135	+	1	NA	promoter-TSS (NM_010511)	promoter-TSS (NM_010511)	71	NM_010511	15979	Mm.549	NM_010511	ENSMUSG00000020009	Ifngr1	CD119|IFN-gammaR|Ifgr|Ifngr|Nktar	interferon gamma receptor 1	protein-coding
Merged-chrJH584304.1-52432-3-14	chrJH584304.1	99952	101839	+	1	NA	NA	NA	NA	NA
Merged-chr10-110368103-3-2	chr10	110365919	110367325	+	1	NA	Intergenic	L1Md_A|LINE|L1	-234028	NR_028438	109335	Mm.367727	NR_028438	ENSMUSG00000112398	9230102K24Rik	-	RIKEN cDNA 9230102K24 gene	ncRNA
Merged-chrGL456393.1-31564-1	chrGL456393.1	31095	31948	+	1	NA	NA	NA	NA	NA
Merged-chr19-53330186-1	chr19	53329837	53330423	+	1	NA	promoter-TSS (NM_001008543)	promoter-TSS (NM_001008543)	-278	NM_001008543	17859	Mm.2154	NM_010847	ENSMUSG00000025025	Mxi1	Gm10197|Mad2|bHLHc11	MAX interactor 1, dimerization protein	protein-coding
Merged-chr15-53689481-1	chr15	53689367	53689595	+	1	NA	intron (NM_177225, intron 3 of 4)	intron (NM_177225, intron 3 of 4)	-75202	NR_039538	100628567		NR_039538	ENSMUSG00000104794	Mir28c	mmu-mir-28c	microRNA 28c	ncRNA
Merged-chr4-148131456-1	chr4	148131152	148131530	+	1	NA	promoter-TSS (NM_027426)	promoter-TSS (NM_027426)	421	NM_001305420	71890	Mm.9648	NM_027985	ENSMUSG00000029003	Mad2l2	2310033C13Rik|G1-453-4|MAD2B|REV7|repro22	MAD2 mitotic arrest deficient-like 2	protein-coding
Merged-chr7-64083031-1	chr7	64078435	64079060	+	1	NA	Intergenic	Intergenic	-75088	NM_001039104	17364	Mm.38875	NM_018752	ENSMUSG00000030523	Trpm1	4732499L03Rik|AI606771|Ltrpc1|Mlsn1	transient receptor potential cation channel, subfamily M, member 1	protein-coding
Merged-chr5-125475986-1	chr5	125475579	125476394	+	1	NA	exon (NM_030210, exon 1 of 18)	exon (NM_030210, exon 1 of 18)	113	NM_030210	78894	Mm.431573	NM_030210	ENSMUSG00000029482	Aacs	2210408B16Rik|SUR5	acetoacetyl-CoA synthetase	protein-coding
Merged-chr10-27463082-2	chr10	27462610	27463649	+	1	NA	intron (NM_008481, intron 2 of 63)	L1Md_T|LINE|L1	73263	NR_131034	75855	Mm.402080	NR_131034	ENSMUSG00000101636	4930579H20Rik	-	RIKEN cDNA 4930579H20 gene	ncRNA
Merged-chr5-26010806-1	chr5	26009553	26010340	+	1	NA	Intergenic	Intergenic	-5219	NM_001281519	100038949		NM_001281519	ENSMUSG00000091049	Gm1979	-	predicted gene 1979	protein-coding
Merged-chr13-92354946-1	chr13	92354785	92355107	+	1	NA	promoter-TSS (NM_010829)	promoter-TSS (NM_010829)	57	NM_001311120	17686	Mm.343101	NM_010829	ENSMUSG00000014850	Msh3	D13Em1|Rep-3|Rep3	mutS homolog 3	protein-coding
Merged-chr10-79854478-1	chr10	79854119	79854838	+	1	NA	promoter-TSS (NM_008956)	promoter-TSS (NM_008956)	46	NM_001283013	19205	Mm.265610	NM_008956	ENSMUSG00000006498	Ptbp1	AA407203|AL033359|HNRPI|PTB-1|PTB2|PTB3|PTB4|Ptb|pPTB	polypyrimidine tract binding protein 1	protein-coding
Merged-chr19-46136241-1	chr19	46135883	46136600	+	1	NA	TTS (NM_007703)	TTS (NM_007703)	4342	NM_007703	12686	Mm.21806	NM_007703	ENSMUSG00000038754	Elovl3	CIN-2|Cig30	elongation of very long chain fatty acids (FEN1/Elo2, SUR4/Elo3, yeast)-like 3	protein-coding
Merged-chr17-87672292-1	chr17	87672117	87672467	+	1	NA	promoter-TSS (NM_008628)	promoter-TSS (NM_008628)	-265	NM_008628	17685	Mm.4619	NM_008628	ENSMUSG00000024151	Msh2	AI788990	mutS homolog 2	protein-coding
Merged-chr17-84957284-1	chr17	84957100	84957468	+	1	NA	promoter-TSS (NM_001159496)	promoter-TSS (NM_001159496)	139	NR_027929	68531	Mm.249695	NR_027929	ENSMUSG00000097047	1110020A21Rik	2600015P10Rik	RIKEN cDNA 1110020A21 gene	ncRNA
Merged-chr5-137629052-1	chr5	137628737	137629367	+	1	NA	promoter-TSS (NM_001168652)	promoter-TSS (NM_001168652)	-71	NM_001168652	231798	Mm.200763	NM_146164	ENSMUSG00000093445	Lrch4	2810008P14Rik|2900069C24Rik|AI558103|LRN|LRRN4|SAP25|mFLJ00248	leucine-rich repeats and calponin homology (CH) domain containing 4	protein-coding
Merged-chr17-34000218-1	chr17	33999782	34000654	+	1	NA	exon (NM_001347346, exon 1 of 8)	exon (NM_001347346, exon 1 of 8)	115	NM_001001892	14972	Mm.422886	NM_001001892	ENSMUSG00000061232	H2-K1	H-2K|H-2K(d)|H2-K|K-f	histocompatibility 2, K1, K region	protein-coding
Merged-chr17-13588478-3-2	chr17	13589862	13591543	+	1	NA	Intergenic	Intergenic	-36608	NR_045437	72578	Mm.46549	NR_045436	ENSMUSG00000038347	2700054A10Rik	-	RIKEN cDNA 2700054A10 gene	ncRNA
Merged-chr15-94543824-1	chr15	94543636	94544012	+	1	NA	promoter-TSS (NM_172437)	promoter-TSS (NM_172437)	164	NM_029926	266632	Mm.422858	NM_029926	ENSMUSG00000059883	Irak4	8430405M07Rik|9330209D03Rik|IRAK-4|NY-REN-64	interleukin-1 receptor-associated kinase 4	protein-coding
Merged-chr1-123860497-3-2	chr1	123862319	123863127	+	1	NA	intron (NM_199021, intron 2 of 25)	L1Md_T|LINE|L1	182836	NM_199021	269109	Mm.417716	NM_199021	ENSMUSG00000036815	Dpp10	6430601K09Rik|DPP X|Dprp3	dipeptidylpeptidase 10	protein-coding
Merged-chr13-110913951-1	chr13	110913827	110914075	+	1	NA	Intergenic	Intergenic	-10105	NR_131194	102636142	Mm.417611	NR_131194		4930526H09Rik	-	RIKEN cDNA 4930526H09 gene	ncRNA
Merged-chr19-4477950-1	chr19	4477682	4478218	+	1	NA	promoter-TSS (NM_134164)	promoter-TSS (NM_134164)	-807	NM_134164	171180	Mm.262270	NM_134164	ENSMUSG00000049303	Syt12	-	synaptotagmin XII	protein-coding
Merged-chr12-50786243-2	chr12	50786230	50787050	+	1	NA	Intergenic	L1Md_Gf|LINE|L1	-137417	NM_008858	18760	Mm.133719	NM_008858	ENSMUSG00000002688	Prkd1	PKD|PKD1|Pkcm|Prkcm	protein kinase D1	protein-coding
Merged-chr5-135009061-1	chr5	135008902	135009220	+	1	NA	promoter-TSS (NM_001190437)	promoter-TSS (NM_001190437)	-91	NM_001190437	68758	Mm.389700	NM_145215	ENSMUSG00000040532	Abhd11	1110054D16Rik|A630008N09Rik|Wbscr21	abhydrolase domain containing 11	protein-coding
Merged-chr10-8313404-2	chr10	8312859	8314011	+	1	NA	intron (NM_177387, intron 3 of 7)	L1Md_T|LINE|L1	205390	NM_177387	338362	Mm.41163	NM_177387	ENSMUSG00000047712	Ust	D930010O20Rik|UA2OST	uronyl-2-sulfotransferase	protein-coding
Merged-chr13-119491636-2	chr13	119493730	119494101	+	1	NA	intron (NM_001177666, intron 2 of 3)	intron (NM_001177666, intron 2 of 3)	5055	NM_001177666	633640	Mm.46679	NM_001039244	ENSMUSG00000074634	Tmem267	EG633640|Gm7120	transmembrane protein 267	protein-coding
Merged-chr11-89081870-2	chr11	89081709	89082036	+	1	NA	intron (NM_001033266, intron 2 of 3)	(CTGTG)n|Simple_repeat|Simple_repeat	8031	NM_001033266	217071	Mm.342127	NM_001033266	ENSMUSG00000072553	Gm525	-	predicted gene 525	protein-coding
Merged-chr10-87068540-3	chr10	87065925	87067263	+	1	NA	intron (NM_029685, intron 1 of 5)	L1Md_T|LINE|L1	8548	NM_029685	76640	Mm.78423	NM_029685	ENSMUSG00000047129	1700113H08Rik	-	RIKEN cDNA 1700113H08 gene	protein-coding
Merged-chr12-49264556-5	chr12	49261589	49261991	+	1	NA	Intergenic	L1Md_A|LINE|L1	-121093	NM_001160112	15228	Mm.4704	NM_008241	ENSMUSG00000020950	Foxg1	2900064B05Rik|BF-1|Bf1|Hfh9|Hfhbf1	forkhead box G1	protein-coding
Merged-chr10-66467301-2	chr10	66466779	66467410	+	1	NA	Intergenic	L1Md_T|LINE|L1	321798	NR_131070	77198	Mm.107617	NR_131070	ENSMUSG00000112210	4930407I19Rik	-	RIKEN cDNA 4930407I19 gene	ncRNA
Merged-chr5-88888031-1	chr5	88887641	88888422	+	1	NA	intron (NM_001359211, intron 1 of 26)	intron (NM_001359211, intron 1 of 26)	771	NM_018760	54403	Mm.41044	NM_018760	ENSMUSG00000060961	Slc4a4	AI835705|NBC|NBC1	solute carrier family 4 (anion exchanger), member 4	protein-coding
Merged-chr8-120589273-1	chr8	120589145	120589402	+	1	NA	promoter-TSS (NM_178856)	promoter-TSS (NM_178856)	-198	NM_178856	272551	Mm.275910	NM_178856	ENSMUSG00000031821	Gins2	2210013I18Rik|4833427B12Rik|AI323585|Pfs2	GINS complex subunit 2 (Psf2 homolog)	protein-coding
Merged-chr10-19385502-2	chr10	19385288	19385754	+	1	NA	Intergenic	L1Md_T|LINE|L1	28982	NM_053008	94222	Mm.156946	NM_053008	ENSMUSG00000045591	Olig3	Bhlhb7|bHLHe20|oligo3	oligodendrocyte transcription factor 3	protein-coding
Merged-chr15-98677588-1	chr15	98677471	98677705	+	1	NA	promoter-TSS (NM_172612)	promoter-TSS (NM_172612)	-127	NM_172612	223881	Mm.274010	NM_172612	ENSMUSG00000054855	Rnd1	A830014L09Rik|Arhs	Rho family GTPase 1	protein-coding
Merged-chr7-59771445-1	chr7	59771079	59771820	+	1	NA	intron (NR_146211, intron 58 of 171)	intron (NR_146211, intron 58 of 171)	-19869	NR_033779	64245		NR_033779	ENSMUSG00000096759	Snord116l2	Pwcr1l2	small nucleolar RNA, C/D box 116-like 2	snoRNA
Merged-chr6-123362512-1	chr6	123362345	123362680	+	1	NA	Intergenic	L1Md_T|LINE|L1	54179	NM_001104632	232358	Mm.469878	NM_001104632	ENSMUSG00000091260	Vmn2r19	EG232358	vomeronasal 2, receptor 19	protein-coding
Merged-chr15-6565271-1	chr15	6565127	6565415	+	1	NA	Intergenic	Intergenic	-14576	NM_001278269	23880	Mm.170905	NM_011815	ENSMUSG00000022148	Fyb	ADAP|B630013F22Rik|FYB-120/130|Fyb1|Slap130|p120/130|p120/p130	FYN binding protein	protein-coding
Merged-chr11-101465955-1	chr11	101465822	101466089	+	1	NA	exon (NM_012037, exon 1 of 6)	exon (NM_012037, exon 1 of 6)	244	NM_012037	26949	Mm.29210	NM_012037	ENSMUSG00000034993	Vat1	VAT-1	vesicle amine transport 1	protein-coding
Merged-chr4-141287128-1	chr4	141287035	141287222	+	1	NA	Intergenic	Intergenic	8689	NR_151527	100503810		NR_151527	ENSMUSG00000085395	Gm13056	-	predicted gene 13056	ncRNA
Merged-chr11-120256981-1	chr11	120256742	120257220	+	1	NA	intron (NM_198423, intron 2 of 27)	intron (NM_198423, intron 2 of 27)	24034	NM_198423	268515	Mm.309498	NM_198423	ENSMUSG00000039741	Bahcc1	B930044J06|BC060615	BAH domain and coiled-coil containing 1	protein-coding
Merged-chr10-29623230-3	chr10	29621133	29625748	+	1	NA	Intergenic	L1Md_T|LINE|L1	-87573	NM_028351	72780	Mm.45191	NM_028351	ENSMUSG00000019880	Rspo3	2810459H04Rik|AW742308|Cristin1|Thsd2	R-spondin 3	protein-coding
Merged-chr7-64074748-1-2	chr7	64073469	64074038	+	1	NA	Intergenic	Intergenic	-80082	NM_001039104	17364	Mm.38875	NM_018752	ENSMUSG00000030523	Trpm1	4732499L03Rik|AI606771|Ltrpc1|Mlsn1	transient receptor potential cation channel, subfamily M, member 1	protein-coding
Merged-chr19-7217935-1	chr19	7217835	7218035	+	1	NA	promoter-TSS (NM_007750)	promoter-TSS (NM_007750)	-319	NM_007750	12868	Mm.14022	NM_007750	ENSMUSG00000035885	Cox8a	COX8L	cytochrome c oxidase subunit VIIIa	protein-coding
Merged-chr12-38992431-1	chr12	38992319	38992543	+	1	NA	Intergenic	L1Md_T|LINE|L1	208720	NM_001163154	14009	Mm.4866	NM_007960	ENSMUSG00000004151	Etv1	ER81|Etsrp81	ets variant 1	protein-coding
Merged-chr1-114805534-3	chr1	114803169	114804851	+	1	NA	Intergenic	L1Md_T|LINE|L1	-881127	NM_001077425	636808	Mm.101576	NM_001077425	ENSMUSG00000070695	Cntnap5a	Caspr5-1|EG636808	contactin associated protein-like 5A	protein-coding
Merged-chr11-17581541-2	chr11	17581059	17582210	+	1	NA	Intergenic	L1Md_A|LINE|L1	323946	NM_001330649	57316	Mm.287982	NM_020558	ENSMUSG00000000581	C1d	1110036E10Rik|AI875855|SUN-CoR	C1D nuclear receptor co-repressor	protein-coding
Merged-chr10-58239141-2	chr10	58239120	58239662	+	1	NA	Intergenic	Intergenic	-2731	NM_001034869	245263	Mm.291161	NM_001034869	ENSMUSG00000075045	Gm4981	EG245263	predicted gene 4981	protein-coding
Merged-chr7-59754265-1	chr7	59753974	59754563	+	1	NA	intron (NR_146211, intron 63 of 171)	intron (NR_146211, intron 63 of 171)	-2688	NR_033779	64245		NR_033779	ENSMUSG00000096759	Snord116l2	Pwcr1l2	small nucleolar RNA, C/D box 116-like 2	snoRNA
Merged-chr10-76725882-1	chr10	76725782	76725982	+	1	NA	exon (NM_009933, exon 1 of 35)	exon (NM_009933, exon 1 of 35)	162	NM_009933	12833	Mm.2509	NM_009933	ENSMUSG00000001119	Col6a1	AI747156|Col6a-1	collagen, type VI, alpha 1	protein-coding
Merged-chr7-128238540-1	chr7	128238403	128238678	+	1	NA	promoter-TSS (NM_177001)	promoter-TSS (NM_177001)	-509	NM_177001	100043133	Mm.183647	NM_177001	ENSMUSG00000062944	9130023H24Rik	GLI4	RIKEN cDNA 9130023H24 gene	protein-coding
Merged-chr8-19912141-4-2	chr8	19907850	19908985	+	1	NA	intron (NM_001270553, intron 6 of 9)	Lx5|LINE|L1	178841	NM_001039553	626415	Mm.425517	NM_001039553	ENSMUSG00000096265	4930467E23Rik	TSAP	RIKEN cDNA 4930467E23 gene	protein-coding
Merged-chr4-101313258-1	chr4	101312960	101313745	+	1	NA	Intergenic	GA-rich|Low_complexity|Low_complexity	33675	NR_029537	387143		NR_029537	ENSMUSG00000065451	Mir101a	Mirn101|Mirn101a|miR-101|mir-101a	microRNA 101a	ncRNA
Merged-chr5-14961712-1	chr5	14961435	14963629	+	1	NA	intron (NR_001584, intron 2 of 3)	intron (NR_001584, intron 2 of 3)	16367	NM_001281514	100503549	Mm.491086	NM_001281514	ENSMUSG00000072188	Gm10354	-	predicted gene 10354	protein-coding
Merged-chr15-89140074-1	chr15	89139701	89140476	+	1	NA	intron (NM_013871, intron 2 of 11)	intron (NM_013871, intron 2 of 11)	615	NM_013871	29857	Mm.38343	NM_013871	ENSMUSG00000022610	Mapk12	AW123708|Erk6|P38gamma|Prkm12|Sapk3	mitogen-activated protein kinase 12	protein-coding
Merged-chr11-115071896-1	chr11	115071789	115072004	+	1	NA	Intergenic	Intergenic	-9857	NM_172050	217306	Mm.222667	NM_172050	ENSMUSG00000048498	Cd300e	BC034097|CLM2|Cd300le|TREM5	CD300E molecule	protein-coding
Merged-chr15-100165598-1	chr15	100165170	100166026	+	1	NA	intron (NM_172819, intron 7 of 32)	intron (NM_172819, intron 7 of 32)	11202	NM_172819	239667	Mm.243658	NM_172819	ENSMUSG00000023026	Dip2b	4932422C22|AI317237|AI854602|mKIAA1463	disco interacting protein 2 homolog B	protein-coding
Merged-chr8-84990352-1	chr8	84990160	84990545	+	1	NA	promoter-TSS (NM_001167991)	promoter-TSS (NM_001167991)	-243	NM_133255	170833	Mm.247775	NM_133255	ENSMUSG00000052566	Hook2	A630054I03Rik	hook microtubule tethering protein 2	protein-coding
Merged-chr17-57011500-1	chr17	57011393	57011608	+	1	NA	promoter-TSS (NM_133801)	promoter-TSS (NM_133801)	-212	NM_133801	98053	Mm.24632	NM_133801	ENSMUSG00000002658	Gtf2f1	2810405L04Rik|C76800|RAP74	general transcription factor IIF, polypeptide 1	protein-coding
Merged-chr17-39845913-2	chr17	39842998	39848720	+	1	NA	non-coding (NR_046233, exon 1 of 1)	non-coding (NR_046233, exon 1 of 1)	2862	NR_046233	100861531		NR_046233		Rn45s	-	45S pre-ribosomal RNA	rRNA
Merged-chr3-92082377-1	chr3	92082026	92082497	+	1	NA	intron (NM_008508, intron 1 of 1)	intron (NM_008508, intron 1 of 1)	881	NM_008508	16939	Mm.1121	NM_008508	ENSMUSG00000043165	Lor	AI036317|S77319	loricrin	protein-coding
Merged-chr19-32211222-1	chr19	32211063	32211382	+	1	NA	promoter-TSS (NM_001168526)	promoter-TSS (NM_001168526)	-209	NM_001168526	208449	Mm.329810	NM_144792	ENSMUSG00000040451	Sgms1	9530058O11Rik|AI841905|C80702|Mob|Sms1|Sor1|Tmem23	sphingomyelin synthase 1	protein-coding
Merged-chr15-82244630-1	chr15	82244518	82244743	+	1	NA	promoter-TSS (NM_001080158)	promoter-TSS (NM_001080158)	117	NM_178269	66570	Mm.23596	NM_025639	ENSMUSG00000068101	Cenpm	2610019I03Rik|AI853711|Pane1	centromere protein M	protein-coding
Merged-chr12-93588105-2	chr12	93587837	93589254	+	1	NA	Intergenic	L1Md_T|LINE|L1	-143722	NR_126436	75295	Mm.243878	NR_126436	ENSMUSG00000113164	4930559C10Rik	-	RIKEN cDNA 4930559C10 gene	ncRNA
Merged-chr8-69474815-2	chr8	69474567	69475090	+	1	NA	Intergenic	Intergenic	-79284	NR_038043	378466	Mm.37846	NM_194351	ENSMUSG00000110444	Gm10033	9330175B10Rik|Gm10311	predicted gene 10033	ncRNA
Merged-chr3-138143735-1	chr3	138143562	138143908	+	1	NA	promoter-TSS (NM_001163457)	promoter-TSS (NM_001163457)	-64	NM_001348197	108943	Mm.471692	NM_175389	ENSMUSG00000004127	Trmt10a	3110023L08Rik|AA794508|Rg9mtd2|Rnmtd2	tRNA methyltransferase 10A	protein-coding
Merged-chr17-17121213-1	chr17	17121094	17121332	+	1	NA	promoter-TSS (NM_011765)	promoter-TSS (NM_011765)	-170	NM_011765	22759	Mm.436633	NM_011765	ENSMUSG00000095990	Zfp97	NGD16-4	zinc finger protein 97	protein-coding
Merged-chr8-110920797-1	chr8	110920544	110921051	+	1	NA	intron (NM_009179, intron 1 of 6)	intron (NM_009179, intron 1 of 6)	932	NM_009179	20444	Mm.200388	NM_009179	ENSMUSG00000031749	St3gal2	AI429591|AW822065|ST3GalII|Siat5	ST3 beta-galactoside alpha-2,3-sialyltransferase 2	protein-coding
Merged-chr1-91023778-1	chr1	91023355	91024202	+	1	NA	intron (NM_001111312, intron 1 of 12)	ID|SINE|ID	25051	NM_001111312	16978	Mm.45039	NM_008515	ENSMUSG00000026305	Lrrfip1	AU024550|Fliiap1	leucine rich repeat (in FLII) interacting protein 1	protein-coding
Merged-chr12-38990800-2	chr12	38991110	38991342	+	1	NA	Intergenic	L1Md_T|LINE|L1	207515	NM_001163154	14009	Mm.4866	NM_007960	ENSMUSG00000004151	Etv1	ER81|Etsrp81	ets variant 1	protein-coding
Merged-chr19-55253898-1	chr19	55253671	55254126	+	1	NA	5' UTR (NM_027976, exon 1 of 22)	5' UTR (NM_027976, exon 1 of 22)	529	NM_027976	433256	Mm.292056	NM_027976	ENSMUSG00000024981	Acsl5	1700030F05Rik|ACS2|ACS5|Facl5	acyl-CoA synthetase long-chain family member 5	protein-coding
Merged-chr4-138356537-1	chr4	138356408	138356666	+	1	NA	intron (NM_028176, intron 1 of 3)	intron (NM_028176, intron 1 of 3)	11418	NM_028176	72269	Mm.46182	NM_028176	ENSMUSG00000028755	Cda	2210401N16Rik	cytidine deaminase	protein-coding
Merged-chr6-72927003-1	chr6	72926853	72927154	+	1	NA	Intergenic	Intergenic	-27024	NM_019715	74287	Mm.29194	NM_019715	ENSMUSG00000055239	Kcmf1	1700094M07Rik|Debt91|Pmcf	potassium channel modulatory factor 1	protein-coding
Merged-chrY-90768155-2	chrY	90766211	90766424	+	1	NA	Intergenic	Intergenic	-11267	NR_137283	654820	Mm.34441	NM_001039559	ENSMUSG00000072844	G530011O06Rik	-	RIKEN cDNA G530011O06 gene	ncRNA
Merged-chr1-87746563-2	chr1	87746320	87746823	+	1	NA	Intergenic	MERVL-int|LTR|ERVL	-9440	NM_029846	77040	Mm.272972	NM_029846	ENSMUSG00000026289	Atg16l1	1500009K01Rik|Apg16l|Atg16l|WDR30	autophagy related 16-like 1 (S. cerevisiae)	protein-coding
Merged-chr1-156615660-1	chr1	156615564	156615756	+	1	NA	intron (NM_001136104, intron 1 of 12)	intron (NM_001136104, intron 1 of 12)	56873	NM_001136104	11352	Mm.329515	NM_009595	ENSMUSG00000026596	Abl2	AA536808|Abll|Arg	v-abl Abelson murine leukemia viral oncogene 2 (arg, Abelson-related gene)	protein-coding
Merged-chr13-12813577-1	chr13	12812932	12814355	+	1	NA	Intergenic	MTEa|LTR|ERVL-MaLR	-13564	NM_011118	18812	Mm.457984	NM_011118	ENSMUSG00000056457	Prl2c3	Ghd1|MRP-2|MRP-3|Mrpplf3|PLF-2|PLF-3|Plf2|Prl2c4|mrp/plf3	prolactin family 2, subfamily c, member 3	protein-coding
Merged-chr6-47676387-2-2	chr6	47671735	47673165	+	1	NA	promoter-TSS (NR_002841).5	promoter-TSS (NR_002841).5	-51	NR_002841	19799		NR_002841		Rn4.5s	-	4.5S RNA	rRNA
Merged-chr11-28475498-2	chr11	28474729	28476240	+	1	NA	intron (NM_181577, intron 2 of 4)	L1Md_A|LINE|L1	108840	NM_001166661	216613	Mm.93759	NM_181577	ENSMUSG00000032878	Ccdc85a	-	coiled-coil domain containing 85A	protein-coding
Merged-chr1-70212244-2	chr1	70210664	70214489	+	1	NA	intron (NM_025728, intron 2 of 7)	L1Md_T|LINE|L1	260961	NM_025728	66722	Mm.440554	NM_025728	ENSMUSG00000053153	Spag16	4921511D23Rik|4930524F24Rik|4930585K05Rik|AV261009|Pf20|Wdr29	sperm associated antigen 16	protein-coding
Merged-chr2-32083586-1	chr2	32083346	32083900	+	1	NA	promoter-TSS (NM_175511)	promoter-TSS (NM_175511)	82	NM_175511	241303	Mm.250441	NM_175511	ENSMUSG00000050592	Fam78a	A130092J06Rik	family with sequence similarity 78, member A	protein-coding
Merged-chr8-80739531-1	chr8	80739404	80739659	+	1	NA	promoter-TSS (NM_053124)	promoter-TSS (NM_053124)	-72	NM_053124	93762	Mm.246803	NM_053124	ENSMUSG00000031715	Smarca5	4933427E24Rik|D030040M08Rik|D330027N15Rik|MommeD4|Snf2h	SWI/SNF related, matrix associated, actin dependent regulator of chromatin, subfamily a, member 5	protein-coding
Merged-chr1-39193981-1	chr1	39193518	39194162	+	1	NA	promoter-TSS (NM_008719)	promoter-TSS (NM_008719)	-432	NM_008719	18143	Mm.2380	NM_008719	ENSMUSG00000026077	Npas2	MOP4|bHLHe9	neuronal PAS domain protein 2	protein-coding
Merged-chr17-6386645-1	chr17	6386385	6387230	+	1	NA	Intergenic	Intergenic	-43305	NM_009342	21648	Mm.1948	NM_009342	ENSMUSG00000096255	Dynlt1b	AGS2|Dynlt1|Tctex-1|Tctex1	dynein light chain Tctex-type 1B	protein-coding
Merged-chr10-72010808-2	chr10	72010131	72010927	+	1	NA	Intergenic	L1Md_A|LINE|L1	-29839	NR_003644	108950	Mm.212793	NM_175390		1700049L16Rik	-	hematological and neurological expressed 1-like pseudogene	pseudo
Merged-chr15-77596022-1	chr15	77595914	77596130	+	1	NA	5' UTR (NM_177820, exon 1 of 4)	5' UTR (NM_177820, exon 1 of 4)	103	NM_177820	328561	Mm.379486	NM_177820	ENSMUSG00000050014	Apol10b	9130218O11Rik	apolipoprotein L 10B	protein-coding
Merged-chr15-33907016-1	chr15	33906696	33907337	+	1	NA	Intergenic	Intergenic	-175703	NM_001357926	67154	Mm.130883	NM_026002	ENSMUSG00000022255	Mtdh	2610103J23Rik|3D3|3D3/Lyric|AEG-1|AV353288|D8Bwg1112e|Lyric	metadherin	protein-coding
Merged-chr5-124007191-1	chr5	124007014	124007368	+	1	NA	intron (NM_177876, intron 3 of 3)	intron (NM_177876, intron 3 of 3)	10339	NR_105999	102465625		NR_105999	ENSMUSG00000098454	Mir7032	Gm27309|mmu-mir-7032	microRNA 7032	ncRNA
Merged-chr19-36305659-1	chr19	36305530	36305788	+	1	NA	Intergenic	Intergenic	-73408	NM_029508	76073	Mm.259180	NM_029508	ENSMUSG00000024805	Pcgf5	0610009F02Rik|1110054A01Rik|5830406C17Rik|5830443C21Rik|9530023M17Rik|AI324127	polycomb group ring finger 5	protein-coding
Merged-chr13-65485196-1	chr13	65485025	65485368	+	1	NA	Intergenic	Intergenic	206342	NM_178364	170936	Mm.151546	NM_178364	ENSMUSG00000021514	Zfp369	B930030B22Rik|D230020H11Rik|NRIF2	zinc finger protein 369	protein-coding
Merged-chr8-71805347-1	chr8	71804902	71805313	+	1	NA	Intergenic	Intergenic	-76961	NM_145624	236193	Mm.290790	NM_145624	ENSMUSG00000056019	Zfp709	BC021921|GIOT-4|HIT-40	zinc finger protein 709	protein-coding
Merged-chr15-82146841-1	chr15	82146428	82147255	+	1	NA	promoter-TSS (NM_033218)	promoter-TSS (NM_033218)	-428	NM_033218	20788	Mm.38016	NM_033218	ENSMUSG00000022463	Srebf2	AI608257|SREBP-2|SREBP2|SREBP2gc|bHLHd2|lop13|nuc	sterol regulatory element binding factor 2	protein-coding
Merged-chr13-41359279-1	chr13	41359128	41359430	+	1	NA	promoter-TSS (NM_017464)	promoter-TSS (NM_017464)	-278	NM_017464	18003	Mm.288980	NM_017464	ENSMUSG00000021365	Nedd9	Cas-L|CasL|HEF1|MEF1|Nedd-9|p105	neural precursor cell expressed, developmentally down-regulated gene 9	protein-coding
Merged-chr8-20280708-12-5	chr8	20265420	20267803	+	1	NA	Intergenic	GA-rich|Low_complexity|Low_complexity	30821	NR_030708	547150	Mm.359054	NR_030708	ENSMUSG00000071796	6820431F20Rik	-	cadherin 11 pseudogene	pseudo
Merged-chr3-108855693-1	chr3	108855581	108855806	+	1	NA	3' UTR (NM_177091, exon 13 of 13)	3' UTR (NM_177091, exon 13 of 13)	-15191	NM_011504	20912	Mm.316894	NM_011504	ENSMUSG00000027882	Stxbp3	Munc-18c|Stxbp3a|Sxtbp3|Unc18-3	syntaxin binding protein 3	protein-coding
Merged-chr19-44759251-1	chr19	44755609	44757536	+	1	NA	promoter-TSS (NM_011037)	promoter-TSS (NM_011037)	-822	NM_011037	18504	Mm.192158	NM_011037	ENSMUSG00000004231	Pax2	Opdc|Pax-2	paired box 2	protein-coding
Merged-chr11-45587172-2	chr11	45586647	45587990	+	1	NA	Intergenic	L1Md_A|LINE|L1	-220765	NR_045876	100009664	Mm.415439	NR_045876		F630206G17Rik	-	RIKEN cDNA F630206G17 gene	ncRNA
Merged-chr10-56034589-2	chr10	56033793	56035455	+	1	NA	intron (NM_001033385, intron 31 of 32)	L1Md_T|LINE|L1	-72293	NM_001163833	73390	Mm.181475	NM_133751	ENSMUSG00000047669	Msl3l2	1700060H10Rik	MSL3 like 2	protein-coding
Merged-chr6-52212703-1	chr6	52212582	52212825	+	1	NA	intron (NR_015611, intron 2 of 2)	intron (NR_015611, intron 2 of 2)	364	NM_010452	15400	Mm.71533	NM_010452	ENSMUSG00000079560	Hoxa3	Hox-1.5|Mo-10	homeobox A3	protein-coding
Merged-chr15-35295328-1	chr15	35295398	35297203	+	1	NA	5' UTR (NM_054049, exon 1 of 4)	5' UTR (NM_054049, exon 1 of 4)	188	NM_054049	107587	Mm.46336	NM_054049	ENSMUSG00000022330	Osr2	5430409I15Rik|Osr2A|Osr2B	odd-skipped related 2	protein-coding
Merged-chr2-22739742-2	chr2	22739551	22739746	+	1	NA	Intergenic	Intergenic	-34679	NM_019456	54519	Mm.14255	NM_019456	ENSMUSG00000026786	Apbb1ip	9930118P07Rik|Prp48	amyloid beta (A4) precursor protein-binding, family B, member 1 interacting protein	protein-coding
Merged-chr6-47676387-2-3	chr6	47684645	47686336	+	1	NA	promoter-TSS (NR_002841).8	promoter-TSS (NR_002841).8	-114	NR_002841	19799		NR_002841		Rn4.5s	-	4.5S RNA	rRNA
Merged-chr17-13551937-2	chr17	13550702	13553134	+	1	NA	intron (NR_045437, intron 1 of 3)	(CTGTG)n|Simple_repeat|Simple_repeat	2176	NR_045436	72578	Mm.46549	NR_045436	ENSMUSG00000038347	2700054A10Rik	-	RIKEN cDNA 2700054A10 gene	ncRNA
Merged-chr2-96194075-1	chr2	96193883	96194267	+	1	NA	Intergenic	IAPEz-int|LTR|ERVK	-124094	NM_001289742	241568	Mm.241682	NM_178725	ENSMUSG00000050587	Lrrc4c	6430556C10Rik|NGL-1	leucine rich repeat containing 4C	protein-coding
Merged-chr8-20024165-5	chr8	20017510	20018715	+	1	NA	intron (NM_001270553, intron 6 of 9)	MLTR11A|LTR|ERVK	279320	NR_030708	547150	Mm.359054	NR_030708	ENSMUSG00000071796	6820431F20Rik	-	cadherin 11 pseudogene	pseudo
Merged-chr11-91445250-3	chr11	91443525	91444410	+	1	NA	Intergenic	L1Md_A|LINE|L1	133588	NM_028547	73470	Mm.67677	NM_028547	ENSMUSG00000046755	Kif2b	1700063D03Rik	kinesin family member 2B	protein-coding
Merged-chrY-90785943-1	chrY	90785825	90786062	+	1	NA	exon (NM_133362, exon 1 of 4)	exon (NM_133362, exon 1 of 4)	501	NM_133362	170942	Mm.76062	NM_133362	ENSMUSG00000096768	Erdr1	edr	erythroid differentiation regulator 1	protein-coding
Merged-chr17-36205435-1	chr17	36205380	36207136	+	1	NA	Intergenic	Intergenic	-16107	NM_008208	15043	Mm.426002	NM_008208	ENSMUSG00000054128	H2-T3	H-2T3|H2-Tw3|MumuTL|TL	histocompatibility 2, T region locus 3	protein-coding
Merged-chr8-122679047-1	chr8	122678940	122678985	+	1	NA	promoter-TSS (NM_177289)	promoter-TSS (NM_177289)	-787	NM_177289	12398	Mm.194339	NM_009824	ENSMUSG00000006362	Cbfa2t3	A630044F12Rik|AI465270|AW229127|Cbfa2t3h|ETO-2|Eto2|MTGR2	core-binding factor, runt domain, alpha subunit 2, translocated to, 3 (human)	protein-coding
Merged-chr8-32334794-1	chr8	32334622	32334966	+	1	NA	Intergenic	Intergenic	182899	NR_046039	666589	Mm.367675	NR_046039		Gm8179	EG666589	predicted gene 8179	ncRNA
Merged-chr1-20491114-2	chr1	20491061	20492769	+	1	NA	intron (NM_153179, intron 35 of 66)	L1Md_A|LINE|L1	126142	NM_153179	241035	Mm.249253	NM_153179	ENSMUSG00000043760	Pkhd1	AI118496|AI182499|FPC|Tigm1	polycystic kidney and hepatic disease 1	protein-coding
Merged-chr16-3139519-1	chr16	3139245	3139794	+	1	NA	Intergenic	Intergenic	-452879	NM_146860	258859	Mm.377723	NM_146860	ENSMUSG00000051003	Olfr161	MOR131-1|OR912-47M6	olfactory receptor 161	protein-coding
Merged-chr5-110770934-1	chr5	110770711	110771157	+	1	NA	promoter-TSS (NM_173066)	promoter-TSS (NM_173066)	-15	NR_152254	100504049	Mm.474515	NR_152254	ENSMUSG00000086401	Gm15559	-	predicted gene 15559	ncRNA
Merged-chr8-20378606-29-8	chr8	20378692	20380289	+	1	NA	Intergenic	Intergenic	-16288	NM_001177408	100040599	Mm.491087	NM_001177408	ENSMUSG00000074449	Gm15319	-	predicted gene 15319	protein-coding
Merged-chr5-88163218-1	chr5	88163525	88163856	+	1	NA	Intergenic	MMETn-int|LTR|ERVK	77134	NM_001252680	20600	Mm.1397	NM_021289	ENSMUSG00000029281	Smr2	MSG2|Vcs2	submaxillary gland androgen regulated protein 2	protein-coding
Merged-chr8-20378606-29-11	chr8	20409787	20412011	+	1	NA	intron (NR_028428, intron 1 of 5)	MIRb|SINE|MIR	13915	NR_028428	381598	Mm.359054	NM_001024708	ENSMUSG00000071793	2610005L07Rik	2810038F24Rik|6720476A01Rik	cadherin 11 pseudogene	pseudo
Merged-chr12-7806220-2	chr12	7804477	7805044	+	1	NA	Intergenic	L1Md_T|LINE|L1	-172917	NM_009693	238055	Mm.221239	NM_009693	ENSMUSG00000020609	Apob	AI315052|Apo B-100|apob-100|apob-48	apolipoprotein B	protein-coding
Merged-chr9-35305406-2	chr9	35305222	35305591	+	1	NA	Intergenic	GSAT_MM|Satellite|Satellite	24301	NR_040715	71133	Mm.158577	NR_040715	ENSMUSG00000111746	4933422A05Rik	-	RIKEN cDNA 4933422A05 gene	ncRNA
Merged-chr17-8165302-1	chr17	8165155	8165449	+	1	NA	promoter-TSS (NM_001197046)	promoter-TSS (NM_001197046)	-216	NM_001197046	75296	Mm.227250	NM_201230	ENSMUSG00000069135	Fgfr1op	4930553O10Rik|FOP	Fgfr1 oncogene partner	protein-coding
Merged-chr17-24455366-1	chr17	24455264	24455468	+	1	NA	promoter-TSS (NM_007893)	promoter-TSS (NM_007893)	26	NM_001301784	13560	Mm.163132	NM_007893	ENSMUSG00000024137	E4f1	p120E4F|phi-AP3	E4F transcription factor 1	protein-coding
Merged-chr12-91448625-2	chr12	91447205	91449306	+	1	NA	intron (NM_011648, intron 1 of 9)	L1Md_F2|LINE|L1	47262	NM_011648	22095	Mm.173847	NM_011648	ENSMUSG00000020963	Tshr	AI481368|hypothroid|hyt|pet	thyroid stimulating hormone receptor	protein-coding
Merged-chr17-36168734-1	chr17	36168126	36168839	+	1	NA	promoter-TSS (NM_001081032)	promoter-TSS (NM_001081032)	55	NM_001081032	667977	Mm.441651	NM_001081032	ENSMUSG00000073402	Gm8909	EG667977|H2-Tw5l|H2-gs17	predicted gene 8909	protein-coding
Merged-chr8-79209174-1	chr8	79208876	79209472	+	1	NA	Intergenic	Intergenic	39409	NM_026315	67687	Mm.178707	NM_026315	ENSMUSG00000031682	1700011L22Rik	-	RIKEN cDNA 1700011L22 gene	protein-coding
Merged-chr17-84187696-1	chr17	84187560	84187832	+	1	NA	5' UTR (NM_001001806, exon 1 of 2)	5' UTR (NM_001001806, exon 1 of 2)	251	NM_001001806	12193	Mm.259321	NM_001001806	ENSMUSG00000045817	Zfp36l2	Brf2|ERF2|Tis11d	zinc finger protein 36, C3H type-like 2	protein-coding
Merged-chr1-123860497-3	chr1	123858179	123860230	+	1	NA	intron (NM_199021, intron 2 of 25)	L1Md_T|LINE|L1	186355	NM_199021	269109	Mm.417716	NM_199021	ENSMUSG00000036815	Dpp10	6430601K09Rik|DPP X|Dprp3	dipeptidylpeptidase 10	protein-coding
Merged-chr11-96916331-1	chr11	96916222	96916440	+	1	NA	intron (NM_030248, intron 1 of 13)	CpG-2520	183	NM_001308183	80280	Mm.28297	NM_030248	ENSMUSG00000018669	Cdk5rap3	1810007E24Rik|BC002318|C53|C81486|HSF-27|IC53|LZAP|MST016	CDK5 regulatory subunit associated protein 3	protein-coding
Merged-chr1-171074630-1	chr1	171074417	171074718	+	1	NA	Intergenic	Intergenic	-9915	NR_106103	102466998		NR_106103	ENSMUSG00000099119	Mir6546	Gm27408|mmu-mir-6546	microRNA 6546	ncRNA
Merged-chr1-129438802-3	chr1	129437300	129438218	+	1	NA	intron (NM_172485, intron 2 of 27)	L1Md_T|LINE|L1	164455	NM_172485	210417	Mm.380518	NM_172485	ENSMUSG00000042581	Thsd7b	1700074E13Rik|B930082A18|D130067I03Rik	thrombospondin, type I, domain containing 7B	protein-coding
Merged-chr5-90366672-1	chr5	90366573	90366772	+	1	NA	promoter-TSS (NM_030886)	promoter-TSS (NM_030886)	-325	NR_045618	791294	Mm.30508	NR_045618	ENSMUSG00000054945	Gm9958	-	predicted gene 9958	ncRNA
Merged-chr19-60811607-1	chr19	60811434	60811781	+	1	NA	promoter-TSS (NM_001347464)	promoter-TSS (NM_001347464)	52	NM_001347464	67894	Mm.26148	NM_026437	ENSMUSG00000024993	Fam45a	1810055E12Rik	family with sequence similarity 45, member A	protein-coding
Merged-chr1-113054491-2	chr1	113054427	113055392	+	1	NA	Intergenic	L1Md_A|LINE|L1	-1189991	NM_001081316	319901	Mm.103468	NM_001081316	ENSMUSG00000038702	Dsel	9330132E09Rik|DS-epi2	dermatan sulfate epimerase-like	protein-coding
Merged-chr11-13384142-2	chr11	13383847	13384564	+	1	NA	Intergenic	L1Md_T|LINE|L1	794836	NR_131011	75280	Mm.108492	NR_131011	ENSMUSG00000085452	4930554G24Rik	-	RIKEN cDNA 4930554G24 gene	ncRNA
Merged-chr1-54268534-3	chr1	54269427	54270908	+	1	NA	intron (NM_030025, intron 4 of 27)	L1Md_A|LINE|L1	19484	NM_030025	78016	Mm.67455	NM_030025	ENSMUSG00000025983	Ccdc150	4930511H11Rik	coiled-coil domain containing 150	protein-coding
Merged-chr11-116843684-1	chr11	116843585	116843784	+	1	NA	promoter-TSS (NM_033398)	promoter-TSS (NM_033398)	169	NM_028865	74319	Mm.429312	NM_028865	ENSMUSG00000090266	Mettl23	1110005A03Rik|1500035B17Rik|4933424L15Rik	methyltransferase like 23	protein-coding
Merged-chr17-35838111-1	chr17	35838012	35838211	+	1	NA	5' UTR (NM_011655, exon 1 of 4)	5' UTR (NM_011655, exon 1 of 4)	190	NM_011655	22154	Mm.273538	NM_011655	ENSMUSG00000001525	Tubb5	AA408537|AI596182|B130022C14Rik|M(beta)5	tubulin, beta 5 class I	protein-coding
Merged-chr14-69162222-2	chr14	69162014	69162437	+	1	NA	Intergenic	(CCCTAA)n|Simple_repeat|Simple_repeat	-9577	NM_010920	18092	Mm.390691	NM_010920	ENSMUSG00000044186	Nkx2-6	AV044928|Nkx-2.6|Nkx2.6|Tix|tinman	NK2 homeobox 6	protein-coding
Merged-chr19-16386314-1	chr19	16386217	16386411	+	1	NA	3' UTR (NM_008139, exon 7 of 7)	3' UTR (NM_008139, exon 7 of 7)	-49353	NM_008137	14675	Mm.313181	NM_008137	ENSMUSG00000024697	Gna14	AU023208	guanine nucleotide binding protein, alpha 14	protein-coding
Merged-chr8-19716878-10	chr8	19702258	19705500	+	1	NA	Intergenic	Intergenic	-25697	NM_001270553	100861668	Mm.491087	NM_001270553	ENSMUSG00000095294	Gm21119	-	predicted gene, 21119	protein-coding
Merged-chr1-44484939-4	chr1	44484916	44485349	+	1	NA	Intergenic	L1Md_T|LINE|L1	-66539	NM_028450	70676	Mm.133132	NM_027506	ENSMUSG00000056870	Gulp1	3110030A04Rik|5730529O06Rik|CED-6|Ced6|GULP|Gulp-2	GULP, engulfment adaptor PTB domain containing 1	protein-coding
Merged-chr1-115804239-1	chr1	115804137	115804341	+	1	NA	intron (NM_001077425, intron 1 of 23)	L1Md_T|LINE|L1	119102	NM_001077425	636808	Mm.101576	NM_001077425	ENSMUSG00000070695	Cntnap5a	Caspr5-1|EG636808	contactin associated protein-like 5A	protein-coding
Merged-chr10-43260578-3	chr10	43259417	43261274	+	1	NA	intron (NM_027772, intron 1 of 7)	L1Md_A|LINE|L1	38859	NM_001168289	71365	Mm.490430	NM_027772	ENSMUSG00000038240	Pdss2	5430420P03Rik|Gm60|Plmp|kd|mDLP1	prenyl (solanesyl) diphosphate synthase, subunit 2	protein-coding
Merged-chr1-116857440-3	chr1	116858100	116858930	+	1	NA	Intergenic	L1Md_T|LINE|L1	1173378	NM_001077425	636808	Mm.101576	NM_001077425	ENSMUSG00000070695	Cntnap5a	Caspr5-1|EG636808	contactin associated protein-like 5A	protein-coding
Merged-chr10-7391672-1	chr10	7391573	7391772	+	1	NA	Intergenic	CpG	81805	NM_029975	77777	Mm.442442	NM_029975	ENSMUSG00000079685	Ulbp1	A430108B07Rik|MULT1	UL16 binding protein 1	protein-coding
Merged-chr10-49744597-2	chr10	49744139	49744934	+	1	NA	intron (NM_001358866, intron 2 of 16)	L1Md_A|LINE|L1	43401	NM_001358866	14806	Mm.185993	NM_010349	ENSMUSG00000056073	Grik2	AW124492|C130030K03Rik|GluK2|Glur-6|Glur6|Glurbeta2	glutamate receptor, ionotropic, kainate 2 (beta 2)	protein-coding
Merged-chr13-119495214-1	chr13	119495022	119495135	+	1	NA	intron (NM_001177666, intron 2 of 3)	intron (NM_001177666, intron 2 of 3)	6218	NM_001177666	633640	Mm.46679	NM_001039244	ENSMUSG00000074634	Tmem267	EG633640|Gm7120	transmembrane protein 267	protein-coding
Merged-chrGL456211.1-54276-1	chrGL456211.1	54174	54286	+	1	NA	NA	NA	NA	NA
Merged-chr1-112216944-4	chr1	112214355	112216489	+	1	NA	Intergenic	L1Md_T|LINE|L1	-350504	NM_001081316	319901	Mm.103468	NM_001081316	ENSMUSG00000038702	Dsel	9330132E09Rik|DS-epi2	dermatan sulfate epimerase-like	protein-coding
Merged-chr4-40948433-1	chr4	40948338	40948528	+	1	NA	promoter-TSS (NM_009736)	promoter-TSS (NM_009736)	-120	NM_029814	76959	Mm.212763	NM_029814	ENSMUSG00000028419	Chmp5	2210412K09Rik|AW545668	charged multivesicular body protein 5	protein-coding
Merged-chr19-38025609-1	chr19	38025381	38025837	+	1	NA	intron (NM_001302140, intron 1 of 53)	intron (NM_001302140, intron 1 of 53)	17968	NM_001099634	226101	Mm.34674	NM_177035	ENSMUSG00000048612	Myof	2310004N10Rik|2310051D19Rik|E030042N20Rik|Fer1l3	myoferlin	protein-coding
Merged-chr18-4197036-2	chr18	4195531	4198407	+	1	NA	Intergenic	Intergenic	31137	NM_026092	67328	Mm.158148	NM_026092	ENSMUSG00000024233	Lyzl1	1700038F02Rik|Lyc2|Lyzd1	lysozyme-like 1	protein-coding
Merged-chr4-62502421-1	chr4	62502199	62502643	+	1	NA	promoter-TSS (NM_024257)	promoter-TSS (NM_024257)	-221	NM_024257	72748	Mm.41506	NM_024257	ENSMUSG00000038422	Hdhd3	2810435D12Rik	haloacid dehalogenase-like hydrolase domain containing 3	protein-coding
Merged-chr17-6519225-1	chr17	6520179	6521368	+	1	NA	Intergenic	Intergenic	-69779	NR_033520	547127	Mm.297552	NM_001045538		Tmem181b-ps	Tmem181b	transmembrane protein 181B, pseudogene	pseudo
Merged-chr1-102643035-2	chr1	102642762	102643531	+	1	NA	Intergenic	L1Md_A|LINE|L1	1487378	NR_037989	100504525	Mm.87065	NR_037989	ENSMUSG00000100684	Gm20268	-	predicted gene, 20268	ncRNA
Merged-chr10-80578444-1	chr10	80577937	80578952	+	1	NA	Intergenic	Intergenic	-1148	NM_078477	118445	Mm.41513	NM_078477	ENSMUSG00000035397	Klf16	AI843742|BTEB4|DRRF	Kruppel-like factor 16	protein-coding
Merged-chr10-65169411-3	chr10	65168000	65170305	+	1	NA	Intergenic	L1Md_T|LINE|L1	-48785	NR_152621	102632700		NR_152621	ENSMUSG00000100528	Gm28881	-	predicted gene 28881	ncRNA
Merged-chr8-45999999-1	chr8	45999904	46000094	+	1	NA	promoter-TSS (NM_001039562)	promoter-TSS (NM_001039562)	-149	NM_001039562	654824	Mm.334517	NM_001039562	ENSMUSG00000050914	Ankrd37	-	ankyrin repeat domain 37	protein-coding
Merged-chr11-26432163-2	chr11	26431531	26433021	+	1	NA	intron (NM_001277273, intron 6 of 13)	L1Md_T|LINE|L1	45192	NR_102382	67030	Mm.18875	NM_025923	ENSMUSG00000004018	Fancl	2010322C19Rik|AW554273|B230118H11Rik|Phf9|Pog|gcd	Fanconi anemia, complementation group L	protein-coding
Merged-chr15-78926576-1	chr15	78926266	78926887	+	1	NA	promoter-TSS (NM_008495)	promoter-TSS (NM_008495)	-149	NM_008495	16852	Mm.43831	NM_008495	ENSMUSG00000068220	Lgals1	AA410090|Gal-1|Galbp|L-14.5|L14|Lect14|galectin-1	lectin, galactose binding, soluble 1	protein-coding
Merged-chr8-20084125-19-8	chr8	20130031	20132414	+	1	NA	Intergenic	Intergenic	166210	NR_030708	547150	Mm.359054	NR_030708	ENSMUSG00000071796	6820431F20Rik	-	cadherin 11 pseudogene	pseudo
Merged-chr15-10816370-1	chr15	10816142	10816599	+	1	NA	Intergenic	Intergenic	-12681	NR_040357	100502601	Mm.399434	NR_040357		Gm19276	-	predicted gene, 19276	ncRNA
Merged-chr10-79908500-1	chr10	79908372	79908628	+	1	NA	intron (NM_198107, intron 1 of 14)	intron (NM_198107, intron 1 of 14)	438	NM_001163276	216154	Mm.260089	NM_198107	ENSMUSG00000013833	Med16	95kDa|A630083L04|DRIP92|Thrap5|Trap95	mediator complex subunit 16	protein-coding
Merged-chr11-56493381-2	chr11	56494564	56495431	+	1	NA	Intergenic	L1Md_T|LINE|L1	-454010	NM_153079	216749	Mm.213205	NM_153079	ENSMUSG00000037393	Nmur2	Nmu2r	neuromedin U receptor 2	protein-coding
Merged-chrGL456389.1-24199-2	chrGL456389.1	24019	24523	+	1	NA	NA	NA	NA	NA
Merged-chr15-5244532-1	chr15	5244309	5244756	+	1	NA	promoter-TSS (NM_008965)	promoter-TSS (NM_008965)	-345	NM_008965	19219	Mm.18509	NM_008965	ENSMUSG00000039942	Ptger4	EP4|Ptgerep4	prostaglandin E receptor 4 (subtype EP4)	protein-coding
Merged-chr2-154603923-1	chr2	154603694	154604153	+	1	NA	promoter-TSS (NM_021534)	promoter-TSS (NM_021534)	-250	NM_021534	59038	Mm.24673	NM_021534	ENSMUSG00000000876	Pxmp4	3010018P03Rik|Pmp24	peroxisomal membrane protein 4	protein-coding
Merged-chr15-76103607-1	chr15	76102933	76104282	+	1	NA	exon (NM_144848, exon 2 of 2)	exon (NM_144848, exon 2 of 2)	-11917	NM_001358359	223649	Mm.101946	NM_144847	ENSMUSG00000075590	Nrbp2	BC011468	nuclear receptor binding protein 2	protein-coding
Merged-chr6-91192920-1	chr6	91192784	91193057	+	1	NA	Intergenic	L2b|LINE|L2	-19844	NM_001081437	14115	Mm.249146	NM_007992	ENSMUSG00000064080	Fbln2	5730577E14Rik|FIBL-2	fibulin 2	protein-coding
Merged-chr12-15424826-1	chr12	15424395	15425158	+	1	NA	Intergenic	L1Md_T|LINE|L1	-374387	NR_045960	73972	Mm.107680	NR_045960	ENSMUSG00000113644	4930448C13Rik	-	RIKEN cDNA 4930448C13 gene	ncRNA
Merged-chr5-36663542-1	chr5	36663422	36663663	+	1	NA	intron (NM_001081232, intron 2 of 8)	L1ME3G|LINE|L1	32479	NM_001081232	320661	Mm.26480	NM_177221	ENSMUSG00000029190	D5Ertd579e	9030221A05Rik|A930018H20Rik|Kiaa0232	DNA segment, Chr 5, ERATO Doi 579, expressed	protein-coding
Merged-chrX-150865709-2	chrX	150865331	150865953	+	1	NA	Intergenic	L1Md_T|LINE|L1	38725	NM_001289875	634882		NM_001289875		Itih5l-ps	Gm386|Itih5l	inter-alpha (globulin) inhibitor H5-like, pseudogene	protein-coding
Merged-chr2-5379230-1	chr2	5379085	5379376	+	1	NA	promoter-TSS (NR_030601)	promoter-TSS (NR_030601)	-160	NR_030601	100124465		NR_030601	ENSMUSG00000078031	Mir466d	Mirn466d	microRNA 466d	ncRNA
Merged-chrJH584304.1-52432-3-9	chrJH584304.1	74945	76619	+	1	NA	NA	NA	NA	NA
Merged-chrX-123045278-1	chrX	123044912	123045645	+	1	NA	Intergenic	B1_Mus1|SINE|Alu	-58245	NM_001310652	73061	Mm.292979	NM_028426	ENSMUSG00000079450	Cldn34c1	3110007F17Rik	claudin 34C1	protein-coding
Merged-chr11-45101254-2	chr11	45100897	45101247	+	1	NA	Intergenic	L1Md_T|LINE|L1	15856	NR_045100	100504255	Mm.123608	NR_045100	ENSMUSG00000084773	Gm12159	-	predicted gene 12159	ncRNA
Merged-chr4-93881519-1	chr4	93881401	93881638	+	1	NA	Intergenic	MLTR73|LTR|ERV1	-546008	NM_026954	69136	Mm.171558	NM_026954	ENSMUSG00000054000	Tusc1	2200001D17Rik|TSG-9	tumor suppressor candidate 1	protein-coding
Merged-chrX-123038651-1	chrX	123038345	123038957	+	1	NA	Intergenic	Intergenic	-64872	NM_001310652	73061	Mm.292979	NM_028426	ENSMUSG00000079450	Cldn34c1	3110007F17Rik	claudin 34C1	protein-coding
Merged-chr17-79701246-1	chr17	79701078	79701414	+	1	NA	Intergenic	MER58B|DNA|hAT-Charlie	13795	NM_009994	13078	Mm.214016	NM_009994	ENSMUSG00000024087	Cyp1b1	CP1B|P4501b1	cytochrome P450, family 1, subfamily b, polypeptide 1	protein-coding
Merged-chr8-71542821-1	chr8	71542721	71542922	+	1	NA	promoter-TSS (NM_028617)	promoter-TSS (NM_028617)	-109	NM_028617	73711	Mm.307770	NM_028617	ENSMUSG00000031813	Mvb12a	1110012M11Rik|Fam125a	multivesicular body subunit 12A	protein-coding
Merged-chr1-164740034-3	chr1	164737403	164738429	+	1	NA	Intergenic	L1Md_T|LINE|L1	-58747	NM_019759	56429	Mm.28935	NM_019759	ENSMUSG00000026574	Dpt	1810032B19Rik|5033416F05Rik|EQ-1|Eq1	dermatopontin	protein-coding
Merged-chr19-40513991-1	chr19	40513889	40514093	+	1	NA	promoter-TSS (NM_009166)	promoter-TSS (NM_009166)	-179	NM_009166	20411	Mm.210815	NM_009166	ENSMUSG00000025006	Sorbs1	2310065E01Rik|9530001P15Rik|CAP|SH3P12|Sh3d5|mKIAA1296	sorbin and SH3 domain containing 1	protein-coding
Merged-chr6-47660778-5-2	chr6	47650966	47651563	+	1	NA	Intergenic	CpG	3830	NR_002841	19799		NR_002841		Rn4.5s	-	4.5S RNA	rRNA
Merged-chr5-32314937-1	chr5	32314808	32315067	+	1	NA	intron (NM_001081407, intron 26 of 58)	intron (NM_001081407, intron 26 of 58)	-38643	NM_172147	665270	Mm.160067	NM_030072	ENSMUSG00000029134	Plb1	4632413E21Rik|4930433E17Rik|4930539A06Rik|BC033606	phospholipase B1	protein-coding
Merged-chr10-112428573-4-2	chr10	112426248	112427503	+	1	NA	intron (NM_001359753, intron 2 of 4)	L1Md_T|LINE|L1	155602	NM_001359753	268345	Mm.336242	NM_001025581	ENSMUSG00000035681	Kcnc2	AW047325|B230117I07|KShIIIA|Kv3.2	potassium voltage gated channel, Shaw-related subfamily, member 2	protein-coding
Merged-chr10-97182180-2	chr10	97180379	97183354	+	1	NA	Intergenic	L1Md_T|LINE|L1	146098	NR_045358	75301	Mm.108650	NR_045358	ENSMUSG00000111924	4930556N09Rik	-	RIKEN cDNA 4930556N09 gene	ncRNA
Merged-chr3-115906928-1	chr3	115906504	115907352	+	1	NA	intron (NM_027193, intron 4 of 7)	intron (NM_027193, intron 4 of 7)	18745	NM_027193	69740	Mm.5915	NM_027193	ENSMUSG00000033554	Dph5	2410012M04Rik|AU045680|C80186	diphthamide biosynthesis 5	protein-coding
Merged-chr10-67984624-1	chr10	67984527	67984721	+	1	NA	intron (NM_001359319, intron 1 of 11)	intron (NM_001359319, intron 1 of 11)	5054	NM_001359319	170799	Mm.209844	NM_133244	ENSMUSG00000037846	Rtkn2	B130039D23Rik|Mbf|Plekhk1	rhotekin 2	protein-coding
Merged-chr19-29185884-1	chr19	29185788	29185981	+	1	NA	Intergenic	Intergenic	50605	NR_029778	724062		NR_029778	ENSMUSG00000065556	Mir101b	Mirn101b|mir-101b	microRNA 101b	ncRNA
Merged-chr5-110839829-1	chr5	110839705	110839953	+	1	NA	promoter-TSS (NM_016681)	promoter-TSS (NM_016681)	-52	NR_153348	100900	Mm.200231	NM_153571	ENSMUSG00000043510	Hscb	AI325508|AW049829|Hsc20	HscB iron-sulfur cluster co-chaperone	protein-coding
Merged-chr3-68468271-1	chr3	68468172	68468371	+	1	NA	promoter-TSS (NM_001282045)	promoter-TSS (NM_001282045)	88	NM_001282045	30953	Mm.331064	NM_013928	ENSMUSG00000027777	Schip1	Nf2ip|Schip-1	schwannomin interacting protein 1	protein-coding
Merged-chr17-83990578-1	chr17	83990483	83990673	+	1	NA	Intergenic	Intergenic	-7974	NR_130994	78148	Mm.243918	NR_130994		8430430B14Rik	-	RIKEN cDNA 8430430B14 gene	ncRNA
Merged-chr15-91191814-1	chr15	91191559	91192070	+	1	NA	5' UTR (NM_001358967, exon 1 of 10)	5' UTR (NM_001358967, exon 1 of 10)	193	NM_011994	26874	Mm.295456	NM_011994	ENSMUSG00000055782	Abcd2	ABC39|ALDL1|ALDR|ALDRP	ATP-binding cassette, sub-family D (ALD), member 2	protein-coding
Merged-chrX-72936580-1	chrX	72936419	72936741	+	1	NA	intron (NM_010941, intron 3 of 7)	L1Md_A|LINE|L1	18059	NM_010941	18194	Mm.38792	NM_010941	ENSMUSG00000031349	Nsdhl	AI747449|Bpa|H105E3|Str|XAP104	NAD(P) dependent steroid dehydrogenase-like	protein-coding
Merged-chr3-41285070-1	chr3	41284859	41285282	+	1	NA	Intergenic	AmnSINE1|SINE|Deu	-202024	NM_027558	70804	Mm.40321	NM_027558	ENSMUSG00000049940	Pgrmc2	4631434O19Rik|5730409G06Rik|DG6|PMBP	progesterone receptor membrane component 2	protein-coding
Merged-chr5-143056177-1	chr5	143056049	143056305	+	1	NA	intron (NM_001359851, intron 12 of 15)	intron (NM_001359851, intron 12 of 15)	56843	NM_207110	108086	Mm.381440	NM_080561	ENSMUSG00000045078	Rnf216	2810055G22Rik|AI647468|AU019462|C86502|F830018F18Rik|TRIAD3|UIP83|Ubce7ip1	ring finger protein 216	protein-coding
Merged-chr1-80690649-4	chr1	80691549	80693179	+	1	NA	intron (NM_175291, intron 1 of 55)	L1Md_A|LINE|L1	-27012	NM_001285927	210293	Mm.133473	NM_175291	ENSMUSG00000038608	Dock10	9330153B10Rik|A630054M16Rik|Jr4|Jr5|R75174|ZIZ3|Zizimin3|mKIAA0694	dedicator of cytokinesis 10	protein-coding
Merged-chrGL456389.1-16684-2	chrGL456389.1	16801	17572	+	1	NA	NA	NA	NA	NA
Merged-chr13-57658636-1	chr13	57658428	57658844	+	1	NA	intron (NM_001166465, intron 3 of 9)	intron (NM_001166465, intron 3 of 9)	249696	NM_009262	20745	Mm.379020	NM_009262	ENSMUSG00000056222	Spock1	Spock|Ticn1|testican	sparc/osteonectin, cwcv and kazal-like domains proteoglycan 1	protein-coding
Merged-chr17-3013653-5-3	chr17	3012367	3013411	+	1	NA	Intergenic	(CTGTG)n|Simple_repeat|Simple_repeat	71294	NR_003519	328734	Mm.335641	NR_003519		Pisd-ps2	D030013I16Rik	phosphatidylserine decarboxylase, pseudogene 2	pseudo
Merged-chr10-56703539-2	chr10	56701599	56703478	+	1	NA	Intergenic	L1Md_A|LINE|L1	270557	NR_152768	102640560	Mm.417249	NR_152768		Gm36595	-	predicted gene, 36595	ncRNA
Merged-chr8-20601641-24-4	chr8	20598242	20598948	+	1	NA	Intergenic	Intergenic	-16332	NM_001270553	100861668	Mm.491087	NM_001270553	ENSMUSG00000095294	Gm21119	-	predicted gene, 21119	protein-coding
Merged-chr8-20823327-5-2	chr8	20812418	20813564	+	1	NA	Intergenic	ID4|SINE|ID	-63508	NR_002880	654455	Mm.424927	NR_002880		Gm21944	Defb48-ps	defensin beta 48 pseudogene	pseudo
Merged-chr13-73803833-1	chr13	73803697	73803970	+	1	NA	intron (NM_001360694, intron 17 of 24)	intron (NM_001360694, intron 17 of 24)	40136	NM_011390	20499	Mm.275800	NM_011390	ENSMUSG00000017756	Slc12a7	AA408796|D13Ertd261e|Kcc4	solute carrier family 12, member 7	protein-coding
Merged-chr1-22329153-2	chr1	22329011	22329308	+	1	NA	intron (NM_001012625, intron 22 of 26)	L1Md_T|LINE|L1	-366509	NM_001310477	226922	Mm.336519	NM_023872	ENSMUSG00000028033	Kcnq5	7730402H11|9230107O05Rik|AA589396|D1Mgi1	potassium voltage-gated channel, subfamily Q, member 5	protein-coding
Merged-chr17-24164349-1	chr17	24164136	24164563	+	1	NA	promoter-TSS (NM_172935)	promoter-TSS (NM_172935)	-616	NM_172935	245847	Mm.87319	NM_172935	ENSMUSG00000036820	Amdhd2	5730457F11Rik	amidohydrolase domain containing 2	protein-coding
Merged-chr10-80656769-1	chr10	80656662	80656877	+	1	NA	5' UTR (NM_145361, exon 1 of 9)	5' UTR (NM_145361, exon 1 of 9)	302	NM_145361	208198	Mm.60720	NM_145361	ENSMUSG00000003344	Btbd2	2610037C03Rik|4930512K17Rik	BTB (POZ) domain containing 2	protein-coding
Merged-chr5-89204611-1	chr5	89204722	89205154	+	1	NA	intron (NM_001359211, intron 19 of 26)	ETnERV-int|LTR|ERVK	176972	NM_001359213	54403	Mm.41044	NM_018760	ENSMUSG00000060961	Slc4a4	AI835705|NBC|NBC1	solute carrier family 4 (anion exchanger), member 4	protein-coding
Merged-chr13-65682274-1	chr13	65681851	65682697	+	1	NA	Intergenic	MERVL-int|LTR|ERVL	403420	NM_178364	170936	Mm.151546	NM_178364	ENSMUSG00000021514	Zfp369	B930030B22Rik|D230020H11Rik|NRIF2	zinc finger protein 369	protein-coding
Merged-chr10-22212374-1	chr10	22212176	22212572	+	1	NA	intron (NM_009018, intron 6 of 6)	intron (NM_009018, intron 6 of 6)	38472	NM_009018	19370	Mm.439724	NM_009018		Raet1c	RAE-1gamma	retinoic acid early transcript gamma	protein-coding
Merged-chr5-14992513-3	chr5	14987756	14989596	+	1	NA	Intergenic	ORR1A3|LTR|ERVL-MaLR	-9777	NM_001281514	100503549	Mm.491086	NM_001281514	ENSMUSG00000072188	Gm10354	-	predicted gene 10354	protein-coding
Merged-chr5-74897340-1	chr5	74897244	74897437	+	1	NA	Intergenic	Intergenic	-51854	NR_045866	619945	Mm.359372	NM_001037908	ENSMUSG00000072874	Gm6116	EG619945	predicted gene 6116	ncRNA
Merged-chr11-118327625-1	chr11	118327417	118327833	+	1	NA	intron (NM_011594, intron 1 of 4)	intron (NM_011594, intron 1 of 4)	14909	NM_021440	58251	Mm.439815	NM_021440	ENSMUSG00000076433	Cep295nl	Ddc8|FS39|Kiaa1731nl	CEP295 N-terminal like	protein-coding
Merged-chr17-78937004-1	chr17	78936794	78937214	+	1	NA	promoter-TSS (NM_028611)	promoter-TSS (NM_028611)	66	NM_001024806	12607	Mm.24169	NM_009882	ENSMUSG00000024081	Cebpz	AI848081|CBF2|Cbf|Cebpa-rs1	CCAAT/enhancer binding protein zeta	protein-coding
Merged-chr15-66861928-1	chr15	66861733	66862124	+	1	NA	Intergenic	Intergenic	-29465	NM_018865	22402	Mm.10222	NM_018865	ENSMUSG00000005124	Wisp1	AW146261|CCN4|Elm1	WNT1 inducible signaling pathway protein 1	protein-coding
Merged-chr11-118425187-1	chr11	118425092	118425282	+	1	NA	Intergenic	Intergenic	-3270	NM_001204129	56745	Mm.23845	NM_019959	ENSMUSG00000017446	C1qtnf1	1600017K21Rik|CTRP1|Zsig37	C1q and tumor necrosis factor related protein 1	protein-coding
Merged-chr15-77799213-1	chr15	77798781	77799645	+	1	NA	intron (NM_022410, intron 3 of 40)	intron (NM_022410, intron 3 of 40)	-42203	NM_001357895	239552	Mm.125650	NM_001081970	ENSMUSG00000056656	Apol8	9830006J20Rik|APOL-II|Apol2	apolipoprotein L 8	protein-coding
Merged-chr13-63567902-1	chr13	63567746	63568059	+	1	NA	intron (NM_001328514, intron 1 of 23)	CpG	-2167	NM_008957	19206	Mm.228798	NM_008957	ENSMUSG00000021466	Ptch1	A230106A15Rik|Ptc|Ptc1|Ptch|mes|wig	patched 1	protein-coding
Merged-chr19-47330759-1	chr19	47330606	47330913	+	1	NA	intron (NM_008018, intron 6 of 14)	intron (NM_008018, intron 6 of 14)	-57170	NR_105961	102466782		NR_105961	ENSMUSG00000098786	Mir6995	Gm27576|mmu-mir-6995	microRNA 6995	ncRNA
Merged-chr5-115348772-1	chr5	115348625	115348920	+	1	NA	intron (NM_007748, intron 1 of 2)	CpG-11401	183	NM_007748	12861	Mm.43415	NM_007748	ENSMUSG00000041697	Cox6a1	VIaL	cytochrome c oxidase subunit VIa polypeptide 1	protein-coding
Merged-chr15-79505195-1	chr15	79504893	79505497	+	1	NA	promoter-TSS (NM_008427)	promoter-TSS (NM_008427)	46	NM_008427	16520	Mm.39759	NM_008427	ENSMUSG00000044216	Kcnj4	IRK3|Kcnf2|MB-IRK3	potassium inwardly-rectifying channel, subfamily J, member 4	protein-coding
Merged-chr15-33565735-1	chr15	33565613	33565858	+	1	NA	intron (NM_176073, intron 7 of 7)	L1Md_F2|LINE|L1	87701	NR_045070	75880	Mm.396109	NR_045070	ENSMUSG00000115779	4930592A05Rik	-	RIKEN cDNA 4930592A05 gene	ncRNA
Merged-chr5-120612795-1	chr5	120612688	120612902	+	1	NA	promoter-TSS (NM_028041)	promoter-TSS (NM_028041)	-206	NM_133908	100764	Mm.9654	NM_029096	ENSMUSG00000029600	Rita1	1110008J03Rik|AI853657|C86297|Rita	RBPJ interacting and tubulin associated 1	protein-coding
Merged-chr17-24752931-1	chr17	24752639	24753007	+	1	NA	promoter-TSS (NM_001357340)	promoter-TSS (NM_001357340)	-165	NM_001357342	328779	Mm.328848	NM_001012402	ENSMUSG00000039628	Hs3st6	3-OST-6	heparan sulfate (glucosamine) 3-O-sulfotransferase 6	protein-coding
Merged-chr10-23484778-3	chr10	23485592	23486269	+	1	NA	Intergenic	L1Md_A|LINE|L1	-135987	NM_010167	14051	Mm.332128	NM_010167	ENSMUSG00000010461	Eya4	B130023L16Rik	EYA transcriptional coactivator and phosphatase 4	protein-coding
Merged-chr2-34772462-1	chr2	34772227	34772697	+	1	NA	intron (NM_001163434, intron 2 of 8)	CpG	372	NM_022310	14828	Mm.330160	NM_022310	ENSMUSG00000026864	Hspa5	AL022860|AU019543|Bip|D2Wsu141e|D2Wsu17e|Grp78|Hsce70|SEZ-7|Sez7|baffled|mBiP	heat shock protein 5	protein-coding
Merged-chr10-59879574-1	chr10	59879281	59879867	+	1	NA	promoter-TSS (NM_019965)	promoter-TSS (NM_019965)	-17	NM_019965	56709	Mm.103610	NM_019965	ENSMUSG00000020109	Dnajb12	Dj10|mDj10	DnaJ heat shock protein family (Hsp40) member B12	protein-coding
Merged-chr15-100421383-1	chr15	100421283	100421483	+	1	NA	intron (NM_008732, intron 1 of 16)	intron (NM_008732, intron 1 of 16)	1672	NM_001146161	18174	Mm.234608	NM_008732	ENSMUSG00000023030	Slc11a2	DCT1|DMT1|Nramp2|mk|van	solute carrier family 11 (proton-coupled divalent metal ion transporters), member 2	protein-coding
Merged-chrCHR_MG4249_PATCH-6689651-2	chrCHR_MG4249_PATCH	6689393	6689894	+	1	NA	NA	NA	NA	NA
Merged-chr12-69654168-1	chr12	69654063	69654274	+	1	NA	intron (NM_001135559, intron 2 of 22)	intron (NM_001135559, intron 2 of 22)	27684	NM_001135559	20663	Mm.3770	NM_001135559	ENSMUSG00000034801	Sos2	SOS-2|mSOS-2	SOS Ras/Rho guanine nucleotide exchange factor 2	protein-coding
Merged-chr15-38594934-1	chr15	38594814	38595055	+	1	NA	promoter-TSS (NR_045757)	promoter-TSS (NR_045757)	0	NR_045757	69679	Mm.416890	NR_045757	ENSMUSG00000102106	2310043O21Rik	-	RIKEN cDNA 2310043O21 gene	ncRNA
Merged-chr15-38520316-1	chr15	38519947	38520173	+	1	NA	promoter-TSS (NM_001102458)	promoter-TSS (NM_001102458)	-794	NM_018745	54375	Mm.250214	NM_018745	ENSMUSG00000037458	Azin1	1700085L02Rik|AZI|Oazi|Oazin	antizyme inhibitor 1	protein-coding
Merged-chr8-20144085-4	chr8	20146029	20146602	+	1	NA	Intergenic	Intergenic	151117	NR_030708	547150	Mm.359054	NR_030708	ENSMUSG00000071796	6820431F20Rik	-	cadherin 11 pseudogene	pseudo
Merged-chr15-59648512-1	chr15	59648341	59648684	+	1	NA	promoter-TSS (NM_144549)	promoter-TSS (NM_144549)	-142	NM_144549	211770	Mm.40298	NM_144549	ENSMUSG00000032501	Trib1	A530090O15Rik|TRB-1|Trb1	tribbles pseudokinase 1	protein-coding
Merged-chr12-60443959-1	chr12	60443725	60444194	+	1	NA	Intergenic	L1Md_A|LINE|L1	1077861	NR_045049	100504101	Mm.235026	NR_045049	ENSMUSG00000113429	Gm20063	-	predicted gene, 20063	ncRNA
Merged-chr17-15010536-1	chr17	15009168	15010764	+	1	NA	exon (NM_001123367, exon 1 of 4).2	exon (NM_001123367, exon 1 of 4).2	126	NM_001123372	100041621	Mm.458576	NM_001123372	ENSMUSG00000036552	Gm3435	-	predicted gene 3435	protein-coding
Merged-chr1-47591313-3	chr1	47589674	47593224	+	1	NA	Intergenic	L1Md_T|LINE|L1	-124324	NR_105768	102466969		NR_105768	ENSMUSG00000098876	Mir6350	Gm27958|mmu-mir-6350	microRNA 6350	ncRNA
Merged-chr19-5345855-1	chr19	5345433	5346278	+	1	NA	3' UTR (NM_028623, exon 3 of 3)	3' UTR (NM_028623, exon 3 of 3)	3719	NM_028623	73720	Mm.36816	NM_028623	ENSMUSG00000024846	Cst6	1110017E11Rik|N28197|ichq	cystatin E/M	protein-coding
Merged-chr1-72544133-3	chr1	72545789	72546601	+	1	NA	Intergenic	L1Md_A|LINE|L1	-9631	NM_001045533	381270	Mm.337023	NM_001045533	ENSMUSG00000039372	2020-03-04	BC056494|mKIAA1399	membrane-associated ring finger (C3HC4) 4	protein-coding
Merged-chr11-3192070-2	chr11	3192750	3193881	+	1	NA	intron (NM_030207, intron 1 of 32)	CpG	148	NM_030207	78887	Mm.394071	NM_030207	ENSMUSG00000023764	Sfi1	-	Sfi1 homolog, spindle assembly associated (yeast)	protein-coding
Merged-chr18-3118036-1	chr18	3116925	3119148	+	1	NA	Intergenic	Intergenic	5376	NM_001167539	100312476	Mm.480293	NM_001167539	ENSMUSG00000091539	Vmn1r238	-	vomeronasal 1 receptor, 238	protein-coding
Merged-chrGL456389.1-3471-2	chrGL456389.1	2573	3163	+	1	NA	NA	NA	NA	NA
Merged-chr5-15642419-1	chr5	15643819	15644461	+	1	NA	Intergenic	Intergenic	12919	NR_073011	381715	Mm.382859	NR_073011	ENSMUSG00000069720	4930572O03Rik	-	spermatogenesis associated glutamate (E)-rich protein pseudogene	pseudo
Merged-chr19-5924969-1	chr19	5924404	5925535	+	1	NA	promoter-TSS (NM_026772)	promoter-TSS (NM_026772)	-153	NM_026772	104252	Mm.491103	NM_026772	ENSMUSG00000045664	Cdc42ep2	1110008C05Rik|Borg1|Cep2|D19Bwg1013e	CDC42 effector protein (Rho GTPase binding) 2	protein-coding
Merged-chr15-38384965-1	chr15	38384787	38385144	+	1	NA	Intergenic	Intergenic	-84254	NM_001289471	21847	Mm.4292	NM_013692	ENSMUSG00000037465	Klf10	AI115143|EGR[a]|Egral|Gdnfif|TIEG-1|Tieg|Tieg1|mGIF	Kruppel-like factor 10	protein-coding
Merged-chr2-10178626-1	chr2	10178483	10178769	+	1	NA	intron (NM_172471, intron 2 of 13)	MERVL-int|LTR|ERVL	25083	NM_172471	209378	Mm.313876	NM_172471	ENSMUSG00000025780	Itih5	4631408O11Rik|5430408M01Rik|E130106B02	inter-alpha (globulin) inhibitor H5	protein-coding
Merged-chr8-20517612-11-8	chr8	20511785	20514762	+	1	NA	Intergenic	Intergenic	-88459	NR_028428	381598	Mm.359054	NM_001024708	ENSMUSG00000071793	2610005L07Rik	2810038F24Rik|6720476A01Rik	cadherin 11 pseudogene	pseudo
Merged-chr3-159939541-2	chr3	159939407	159939673	+	1	NA	TTS (NM_001356350)	TTS (NM_001356350)	99890	NM_001356350	68151	Mm.6766	NM_026582	ENSMUSG00000028173	Wls	5031439A09Rik|AI173978|AI987742|EVI|Gpr177	wntless WNT ligand secretion mediator	protein-coding
Merged-chr15-57976206-1	chr15	57975804	57976609	+	1	NA	Intergenic	Intergenic	-9697	NM_173862	239463	Mm.221241	NM_173862	ENSMUSG00000051225	Fam83a	-	family with sequence similarity 83, member A	protein-coding
Merged-chr7-137309550-1	chr7	137309394	137309706	+	1	NA	intron (NM_001113415, intron 4 of 15)	CpG-13675	4895	NM_001113415	13593	Mm.258708	NM_010096	ENSMUSG00000010476	Ebf3	3110018A08Rik|O/E-2|mKIAA4201	early B cell factor 3	protein-coding
Merged-chr17-56673243-1	chr17	56673107	56673379	+	1	NA	promoter-TSS (NM_027933)	promoter-TSS (NM_027933)	18	NM_027933	71810	Mm.29608	NM_027933	ENSMUSG00000002372	Ranbp3	2610024N24Rik|AA408221	RAN binding protein 3	protein-coding
Merged-chr4-118437084-1	chr4	118436940	118437229	+	1	NA	exon (NM_023223, exon 1 of 10)	exon (NM_023223, exon 1 of 10)	259	NM_023223	107995	Mm.261764	NM_023223	ENSMUSG00000006398	Cdc20	2310042N09Rik|C87100|p55CDC	cell division cycle 20	protein-coding
Merged-chr17-26849815-1	chr17	26849702	26850033	+	1	NA	Intergenic	CpG	-8302	NM_008700	18091	Mm.41974	NM_008700	ENSMUSG00000015579	Nkx2-5	Csx|Nkx-2.5|Nkx2.5|tinman	NK2 homeobox 5	protein-coding
Merged-chr2-75643003-1	chr2	75642468	75643542	+	1	NA	Intergenic	B3A|SINE|B2	-16254	NM_146130	229279	Mm.316306	NM_053263	ENSMUSG00000059005	Hnrnpa3	2410013L13Rik|2610209F03Rik|2610510D13Rik|Hnrpa3	heterogeneous nuclear ribonucleoprotein A3	protein-coding
Merged-chr8-83166836-1	chr8	83166363	83166638	+	1	NA	intron (NM_001111304, intron 1 of 20)	intron (NM_001111304, intron 1 of 20)	1148	NM_027758	71310	Mm.24031	NM_027758	ENSMUSG00000031709	Tbc1d9	4933431N12Rik|AI847101|AW490653|C76116	TBC1 domain family, member 9	protein-coding
Merged-chr19-45235288-1	chr19	45235780	45237735	+	1	NA	Intergenic	Intergenic	-1521	NM_010691	16814	Mm.116815	NM_010691	ENSMUSG00000025216	Lbx1	Lbx1h	ladybird homeobox 1	protein-coding
Merged-chr18-65427635-1	chr18	65427478	65427792	+	1	NA	intron (NR_105742, intron 3 of 6)	7SLRNA|srpRNA|srpRNA	-3362	NM_172833	240354	Mm.132613	NM_172833	ENSMUSG00000032688	Malt1	A630046N12|D430033E09Rik|Pcasp1	MALT1 paracaspase	protein-coding
Merged-chr1-35157983-2	chr1	35156220	35159143	+	1	NA	Intergenic	L1Md_A|LINE|L1	307692	NM_001357425	226971	Mm.292751	NM_145516	ENSMUSG00000026123	Plekhb2	2310009M15Rik|AU018239|Evt2|Phdc|evt-2	pleckstrin homology domain containing, family B (evectins) member 2	protein-coding
Merged-chr11-102555941-1	chr11	102555381	102556502	+	1	NA	intron (NM_001159492, intron 1 of 7)	CpG	217	NM_001159492	237943	Mm.260282	NM_001159492	ENSMUSG00000034621	Gpatch8	5430405G24Rik|AU018890|Fbm1|Gpatc8|mKIAA0553	G patch domain containing 8	protein-coding
Merged-chr4-147425354-1	chr4	147425569	147426861	+	1	NA	intron (NM_001039209, intron 1 of 2)	intron (NM_001039209, intron 1 of 2)	-127062	NM_001014397	433804	Mm.332047	NM_001014397	ENSMUSG00000065999	Zfp985	Gm13154	zinc finger protein 985	protein-coding
Merged-chr11-101964023-1	chr11	101963808	101964239	+	1	NA	exon (NM_024449, exon 2 of 2)	exon (NM_024449, exon 2 of 2)	2992	NM_024449	74499	Mm.265602	NM_024449	ENSMUSG00000001494	Sost	5430411E23Rik	sclerostin	protein-coding
Merged-chrCHR_MG4212_PATCH-15477183-1	chrCHR_MG4212_PATCH	15477278	15477818	+	1	NA	NA	NA	NA	NA
Merged-chrX-110864497-2	chrX	110864229	110864748	+	1	NA	Intergenic	IAPEz-int|LTR|ERVK	50109	NM_008901	18994	Mm.56946	NM_008901	ENSMUSG00000056854	Pou3f4	Brn-4|Brn4|OTF-9|Otf9|Slf|oct-9	POU domain, class 3, transcription factor 4	protein-coding
Merged-chr12-63356970-1	chr12	63356858	63357083	+	1	NA	Intergenic	L1Md_A|LINE|L1	669183	NR_131949	73309	Mm.276558	NR_131949		Spanxn4	1700047L15Rik	SPANX family, member N4	ncRNA
Merged-chr15-77806917-1	chr15	77806572	77807263	+	1	NA	intron (NM_022410, intron 3 of 40)	intron (NM_022410, intron 3 of 40)	35258	NM_022410	17886	Mm.29677	NM_022410	ENSMUSG00000022443	Myh9	Fltn|Myhn-1|Myhn1|NMHCIIA|NMMHC-A|NMMHC-IIA|TU72.6	myosin, heavy polypeptide 9, non-muscle	protein-coding
Merged-chr17-34119346-1	chr17	34119063	34119630	+	1	NA	non-coding (NR_037970, exon 1 of 13)	non-coding (NR_037970, exon 1 of 13)	554	NR_037970	14312	Mm.3444	NM_010238	ENSMUSG00000024335	Brd2	AW228947|D17H6S113E|Frg-1|Fsrg-1|Fsrg1|Nat|Ring3|Rnf3|mKIAA4005	bromodomain containing 2	protein-coding
Merged-chr12-68436597-2	chr12	68435547	68437212	+	1	NA	Intergenic	L1Md_T|LINE|L1	722807	NM_009093	20090	Mm.379006	NM_009093	ENSMUSG00000034892	Rps29	-	ribosomal protein S29	protein-coding
Merged-chr10-16823429-2	chr10	16822915	16823610	+	1	NA	Intergenic	L1Md_T|LINE|L1	272520	NR_038020	100504235	Mm.84044	NR_038020	ENSMUSG00000101969	Gm20125	-	predicted gene, 20125	ncRNA
Merged-chr10-30211692-1	chr10	30211271	30211738	+	1	NA	Intergenic	L1Md_T|LINE|L1	-10964	NM_001109747	66311	Mm.251779	NM_001109747	ENSMUSG00000075266	Cenpw	2610036L11Rik|Cug2	centromere protein W	protein-coding
Merged-chr19-7340735-1	chr19	7340533	7340937	+	1	NA	intron (NM_001080388, intron 1 of 16)	intron (NM_001080388, intron 1 of 16)	1125	NM_001080389	13728	Mm.258986	NM_007928	ENSMUSG00000024969	Mark2	EMK-1|Emk|Par-1|Par-1b	MAP/microtubule affinity regulating kinase 2	protein-coding
Merged-chr1-106760056-1	chr1	106759949	106760164	+	1	NA	promoter-TSS (NM_001316750)	promoter-TSS (NM_001316750)	-314	NM_001316750	70750	Mm.458911	NM_027534	ENSMUSG00000009905	Kdsr	6330410P18Rik|9430079B08Rik|Fvt1	3-ketodihydrosphingosine reductase	protein-coding
Merged-chr12-89246947-1	chr12	89246854	89247044	+	1	NA	intron (NM_001198587, intron 5 of 19)	L1Md_A|LINE|L1	293559	NM_172544	18191	Mm.425766	NM_172544	ENSMUSG00000066392	Nrxn3	-	neurexin III	protein-coding
Merged-chr10-43173772-1	chr10	43172937	43174911	+	1	NA	promoter-TSS (NR_102361)	promoter-TSS (NR_102361)	606	NM_175407	109205	Mm.153750	NM_175407	ENSMUSG00000038248	Sobp	2900009C16Rik|5330439J01Rik|JXC1|jc	sine oculis binding protein	protein-coding
Merged-chr16-3239148-3-3	chr16	3236003	3236887	+	1	NA	Intergenic	Intergenic	-355953	NM_146860	258859	Mm.377723	NM_146860	ENSMUSG00000051003	Olfr161	MOR131-1|OR912-47M6	olfactory receptor 161	protein-coding
Merged-chr14-100056453-1	chr14	100056323	100056584	+	1	NA	intron (NM_010636, intron 2 of 6)	L1Md_T|LINE|L1	93343	NM_010636	16597	Mm.396499	NM_010636	ENSMUSG00000072294	Klf12	2700063E05Rik|AI225908|AI315654|AP-2rep|B130052C06Rik|D530033K05Rik	Kruppel-like factor 12	protein-coding
Merged-chr19-6057973-1	chr19	6057699	6058248	+	1	NA	promoter-TSS (NM_001160239)	promoter-TSS (NM_001160239)	6	NM_001190436	14109	Mm.329631	NM_007990	ENSMUSG00000038274	Fau	MNSFbeta	Finkel-Biskis-Reilly murine sarcoma virus (FBR-MuSV) ubiquitously expressed (fox derived)	protein-coding
Merged-chr8-31373362-1	chr8	31373189	31373536	+	1	NA	intron (NR_046272, intron 1 of 3)	intron (NR_046272, intron 1 of 3)	5613	NR_046272	74517	Mm.390001	NR_046272	ENSMUSG00000109915	7420700N18Rik	-	RIKEN cDNA 7420700N18 gene	ncRNA
Merged-chr13-63771190-1	chr13	63771056	63771325	+	1	NA	Intergenic	Intergenic	-36892	NR_126476	75522	Mm.54259	NR_126476	ENSMUSG00000113825	1700024I08Rik	-	RIKEN cDNA 1700024I08 gene	ncRNA
Merged-chrCHR_MG4212_PATCH-15459083-1	chrCHR_MG4212_PATCH	15458261	15459581	+	1	NA	NA	NA	NA	NA
Merged-chr19-46499553-1	chr19	46499897	46499970	+	1	NA	Intergenic	Intergenic	-1715	NM_053100	93679	Mm.392177	NM_053100	ENSMUSG00000025034	Trim8	AA408830|BB006755|GERP|Rnf27	tripartite motif-containing 8	protein-coding
Merged-chr11-87471950-1	chr11	87471846	87472055	+	1	NA	intron (NM_001199293, intron 2 of 30)	L1Md_A|LINE|L1	44359	NM_001199293	83560	Mm.440758	NM_031386	ENSMUSG00000010342	Tex14	C85585	testis expressed gene 14	protein-coding
Merged-chr3-126384707-1	chr3	126384454	126384961	+	1	NA	intron (NM_173451, intron 1 of 1)	intron (NM_173451, intron 1 of 1)	20855	NM_173451	271970	Mm.317021	NM_173451	ENSMUSG00000046561	Arsj	9330196J05Rik|D830047F08	arylsulfatase J	protein-coding
Merged-chr15-75746546-1	chr15	75746686	75747478	+	1	NA	exon (NM_194350, exon 1 of 1)	exon (NM_194350, exon 1 of 1)	840	NM_194350	378435	Mm.309589	NM_194350	ENSMUSG00000047591	Mafa	RIPE3b1	v-maf musculoaponeurotic fibrosarcoma oncogene family, protein A (avian)	protein-coding
Merged-chr17-75552002-1	chr17	75551884	75552121	+	1	NA	promoter-TSS (NM_133747)	promoter-TSS (NM_133747)	-56	NM_001357860	72722	Mm.24641	NM_133747	ENSMUSG00000002017	Fam98a	2810405J04Rik|AL024114	family with sequence similarity 98, member A	protein-coding
Merged-chr19-17257080-1	chr19	17256983	17257177	+	1	NA	Intergenic	Intergenic	82425	NM_001136484	14537	Mm.244825	NM_010265	ENSMUSG00000038843	Gcnt1	5630400D21Rik|B130048E03|C2 GlcNAcT|C2GNT|IGnT	glucosaminyl (N-acetyl) transferase 1, core 2	protein-coding
Merged-chr7-108431452-1	chr7	108431268	108431636	+	1	NA	Intergenic	IAPEz-int|LTR|ERVK	8879	NM_146738	258733	Mm.377663	NM_146738	ENSMUSG00000095239	Olfr497	MOR204-9	olfactory receptor 497	protein-coding
Merged-chr6-67267186-1	chr6	67267047	67267325	+	1	NA	exon (NM_025814, exon 1 of 8)	exon (NM_025814, exon 1 of 8)	207	NM_025814	66870	Mm.240490	NM_025814	ENSMUSG00000036371	Serbp1	1200009K13Rik|9330147J08Rik|AL022786|Pairbp1	serpine1 mRNA binding protein 1	protein-coding
Merged-chr1-79653606-1	chr1	79653496	79653716	+	1	NA	intron (NM_183027, intron 1 of 4)	L1Md_A|LINE|L1	18366	NM_183027	252903	Mm.32409	NM_183027	ENSMUSG00000054702	Ap1s3	1190009B22|Jr2|[s]3A	adaptor-related protein complex AP-1, sigma 3	protein-coding
Merged-chr8-71272889-1	chr8	71272456	71273323	+	1	NA	promoter-TSS (NM_001163042)	promoter-TSS (NM_001163042)	175	NM_001142323	17925	Mm.33779	NM_015742	ENSMUSG00000004677	Myo9b	-	myosin IXb	protein-coding
Merged-chrX-170003863-2-2	chrX	170007659	170008932	+	1	NA	Intergenic	Intergenic	-29378	NR_029457	654820	Mm.34441	NM_001039559	ENSMUSG00000072844	G530011O06Rik	-	RIKEN cDNA G530011O06 gene	ncRNA
Merged-chrGL456392.1-1381-2	chrGL456392.1	379	2140	+	1	NA	NA	NA	NA	NA
Merged-chr15-58932853-1	chr15	58932717	58932989	+	1	NA	promoter-TSS (NM_023172)	promoter-TSS (NM_023172)	877	NM_175151	69694	Mm.383230	NM_175151	ENSMUSG00000050891	Tatdn1	2310079P03Rik|CDA11	TatD DNase domain containing 1	protein-coding
Merged-chr11-69921577-1	chr11	69921399	69921756	+	1	NA	promoter-TSS (NM_001166596)	promoter-TSS (NM_001166596)	-191	NM_181582	276770	Mm.18026	NM_181582	ENSMUSG00000078812	Eif5a	AA410058|D19Wsu54e|Eif4d|Eif5a1|eIF-4D|eIF-5A|eIF-5A-1|eIF-5A1	eukaryotic translation initiation factor 5A	protein-coding
Merged-chr5-131325301-1	chr5	131325199	131325403	+	1	NA	Intergenic	Intergenic	-17779	NM_145218	212996	Mm.299204	NM_145218	ENSMUSG00000034040	Wbscr17	AA388321|E330012B09Rik|Galnt17	Williams-Beuren syndrome chromosome region 17 homolog (human)	protein-coding
Merged-chr17-36032617-1	chr17	36032497	36032738	+	1	NA	promoter-TSS (NM_010398)	promoter-TSS (NM_010398)	84	NM_010398	15040	Mm.439648	NM_010398	ENSMUSG00000067212	H2-T23	37b|37c|H-2T23|H2-Qa1|Qa-1|Qa-1(b)|Qa1|Qed-1|T18c|T18c(37)|T23b|T23d	histocompatibility 2, T region locus 23	protein-coding
Merged-chr15-35295328-1-2	chr15	35293278	35294193	+	1	NA	Intergenic	CpG	-2377	NM_054049	107587	Mm.46336	NM_054049	ENSMUSG00000022330	Osr2	5430409I15Rik|Osr2A|Osr2B	odd-skipped related 2	protein-coding
Merged-chr5-36457576-1	chr5	36457385	36457767	+	1	NA	TTS (NR_126490)	TTS (NR_126490)	7278	NR_126490	76710	Mm.165495	NR_126488	ENSMUSG00000039563	2210406O10Rik	-	RIKEN cDNA 2210406O10 gene	ncRNA
Merged-chr11-41880563-2	chr11	41879427	41880705	+	1	NA	Intergenic	L1Md_T|LINE|L1	120648	NM_177408	14406	Mm.5309	NM_008073	ENSMUSG00000020436	Gabrg2	GABAA-R|Gabrg-2|gamma2	gamma-aminobutyric acid (GABA) A receptor, subunit gamma 2	protein-coding
Merged-chr17-3030333-2	chr17	3029622	3030842	+	1	NA	Intergenic	Intergenic	53951	NR_003519	328734	Mm.335641	NR_003519		Pisd-ps2	D030013I16Rik	phosphatidylserine decarboxylase, pseudogene 2	pseudo
Merged-chr1-56460097-1	chr1	56458943	56461379	+	1	NA	Intergenic	L1Md_T|LINE|L1	177290	NM_027661	71066	Mm.152656	NM_027661	ENSMUSG00000045336	Hsfy2	4933413G11Rik|Hspy2l	heat shock transcription factor, Y-linked 2	protein-coding
Merged-chr11-3140255-3	chr11	3141313	3142823	+	1	NA	intron (NM_030207, intron 21 of 32)	intron (NM_030207, intron 21 of 32)	18047	NR_003517	236604	Mm.247625	NM_001004146		Pisd-ps1	-	phosphatidylserine decarboxylase, pseudogene 1	pseudo
Merged-chr10-104232470-3	chr10	104230930	104231614	+	1	NA	Intergenic	L1Md_T|LINE|L1	37230	NM_001270644	637578	Mm.441727	NM_001270644	ENSMUSG00000095022	Gm20765	-	predicted gene, 20765	protein-coding
Merged-chr8-20517612-11-3	chr8	20516450	20517273	+	1	NA	Intergenic	RMER13B|LTR|ERVK	-92047	NR_028428	381598	Mm.359054	NM_001024708	ENSMUSG00000071793	2610005L07Rik	2810038F24Rik|6720476A01Rik	cadherin 11 pseudogene	pseudo
Merged-chr5-135545411-1	chr5	135545279	135545543	+	1	NA	promoter-TSS (NM_146001)	promoter-TSS (NM_146001)	-289	NM_146001	215114	Mm.280805	NM_146001	ENSMUSG00000039959	Hip1	2610109B09Rik|A930014B11Rik|E130315I21Rik|mKIAA4113	huntingtin interacting protein 1	protein-coding
Merged-chr2-152736444-2	chr2	152736275	152736722	+	1	NA	exon (NM_010495, exon 1 of 2)	exon (NM_010495, exon 1 of 2)	247	NM_001355113	15901	Mm.444	NM_010495	ENSMUSG00000042745	Id1	AI323524|D2Wsu140e|Idb1|bHLHb24	inhibitor of DNA binding 1	protein-coding
Merged-chr3-93568960-1	chr3	93568838	93569082	+	1	NA	Intergenic	Intergenic	13843	NM_009112	20194	Mm.1	NM_009112	ENSMUSG00000041959	S100a10	42C|AA409961|AL024248|CAL12|CLP11|Cal1l|p10|p11	S100 calcium binding protein A10 (calpactin)	protein-coding
Merged-chr5-91928173-2	chr5	91927907	91928666	+	1	NA	Intergenic	MERVL-int|LTR|ERVL	34270	NR_073442	68098	Mm.159453	NM_026557	ENSMUSG00000029397	Rchy1	ARNIP|CHIMP|Pirh2|Zfp363|Znf363	ring finger and CHY zinc finger domain containing 1	protein-coding
Merged-chr9-120739447-1	chr9	120739323	120739571	+	1	NA	Intergenic	Intergenic	162116	NR_073359	76100	Mm.48212	NR_073359	ENSMUSG00000052658	5830454E08Rik	-	RIKEN cDNA 5830454E08 gene	ncRNA
Merged-chr2-28591660-1	chr2	28591561	28591760	+	1	NA	Intergenic	L1ME4b|LINE|L1	-8381	NM_001290484	70239	Mm.274120	NM_148928	ENSMUSG00000026816	Gtf3c5	2700084A09Rik|TFIIIC63|TFiiiC2-63	general transcription factor IIIC, polypeptide 5	protein-coding
Merged-chr15-102405600-1	chr15	102405270	102406161	+	1	NA	promoter-TSS (NM_013672)	promoter-TSS (NM_013672)	-601	NM_013672	20683	Mm.4618	NM_013672	ENSMUSG00000001280	Sp1	1110003E12Rik|AA450830|AI845540|Sp1-1	trans-acting transcription factor 1	protein-coding
Merged-chr12-97824655-2	chr12	97824402	97824985	+	1	NA	Intergenic	L1Md_T|LINE|L1	434766	NM_008079	14420	Mm.5120	NM_008079	ENSMUSG00000021003	Galc	2310068B06Rik|A930008M05Rik|AW212969|AW413532|Gacy|twi|twitcher	galactosylceramidase	protein-coding
Merged-chr11-70432450-1	chr11	70432290	70432610	+	1	NA	promoter-TSS (NM_001271360)	promoter-TSS (NM_001271360)	-130	NM_001271360	216869	Mm.203747	NM_145429	ENSMUSG00000060216	Arrb2	AI326910|AW122872|Arr3	arrestin, beta 2	protein-coding
Merged-chr3-146101407-2	chr3	146101160	146101640	+	1	NA	intron (NM_172864, intron 3 of 22)	(TG)n|Simple_repeat|Simple_repeat	6636	NM_172864	242253	Mm.235040	NM_172864	ENSMUSG00000043020	Wdr63	4931433A13Rik|IC140|Ida7	WD repeat domain 63	protein-coding
Merged-chr11-115266389-1	chr11	115266419	115266839	+	1	NA	intron (NM_010350, intron 1 of 14)	CpG	614	NM_010350	14813	Mm.39090	NM_010350	ENSMUSG00000020734	Grin2c	GluN2C|NMDAR2C|NR2C	glutamate receptor, ionotropic, NMDA2C (epsilon 3)	protein-coding
Merged-chr5-137031621-1	chr5	137031072	137032170	+	1	NA	exon (NM_001039385, exon 2 of 2)	exon (NM_001039385, exon 2 of 2)	1326	NM_001039385	381677	Mm.389697	NM_001039385	ENSMUSG00000037428	Vgf	Gm1052	VGF nerve growth factor inducible	protein-coding
Merged-chr15-81810289-1	chr15	81809923	81810655	+	1	NA	intron (NM_153484, intron 1 of 3)	intron (NM_153484, intron 1 of 3)	-1125	NM_017376	21685	Mm.270278	NM_017376	ENSMUSG00000022389	Tef	2310028D20Rik	thyrotroph embryonic factor	protein-coding
Merged-chr13-34103488-1	chr13	34102999	34103960	+	1	NA	intron (NR_046184, intron 2 of 4)	intron (NR_046184, intron 2 of 4)	9793	NR_046184	432745	Mm.159104	NR_046184	ENSMUSG00000113591	4930447K03Rik	-	RIKEN cDNA 4930447K03 gene	ncRNA
Merged-chr12-3235219-1	chr12	3235230	3235493	+	1	NA	promoter-TSS (NR_015551)	promoter-TSS (NR_015551)	-430	NR_015551	74173	Mm.309774	NM_028796	ENSMUSG00000079179	Rab10os	1700012B15Rik|1810036A22Rik	RAB10, member RAS oncogene family, opposite strand	ncRNA
Merged-chr8-11555848-1	chr8	11555604	11556092	+	1	NA	promoter-TSS (NM_011919)	promoter-TSS (NM_011919)	86	NM_001302458	26356	Mm.25709	NM_011919	ENSMUSG00000045969	Ing1	2610028J21Rik|AA407184|AI875420|mING1h|p33Ing1|p37Ing1b	inhibitor of growth family, member 1	protein-coding
Merged-chr1-28186913-2	chr1	28186643	28187204	+	1	NA	Intergenic	L1Md_T|LINE|L1	302877	NR_151583	433281	Mm.329306	NR_151583	ENSMUSG00000101514	Gm5524	AI875557|EG433281	predicted gene 5524	ncRNA
Merged-chr19-6922061-1	chr19	6921938	6922185	+	1	NA	promoter-TSS (NM_007953)	promoter-TSS (NM_007953)	-253	NM_007953	26379	Mm.386776	NM_007953	ENSMUSG00000024955	Esrra	ERRalpha|Err1|Estrra|Nr3b1	estrogen related receptor, alpha	protein-coding
Merged-chr14-104715881-1	chr14	104715775	104715987	+	1	NA	intron (NR_015593, intron 1 of 5)	LSU-rRNA_Hsa|rRNA|rRNA	76734	NR_015593	320249	Mm.320725	NR_015593	ENSMUSG00000115432	D130009I18Rik	-	RIKEN cDNA D130009I18 gene	ncRNA
Merged-chr15-99098308-1	chr15	99097990	99098627	+	1	NA	Intergenic	CpG	-1176	NM_176835	72778	Mm.30544	NM_176835	ENSMUSG00000038009	Dnajc22	2810451A06Rik|AI506245	DnaJ heat shock protein family (Hsp40) member C22	protein-coding
Merged-chr15-75086263-2	chr15	75085518	75087045	+	1	NA	Intergenic	B1_Mm|SINE|Alu	25656	NM_001357693	100041546	Mm.482110	NM_001099217	ENSMUSG00000022584	Ly6c2	Ly-6C.2|Ly-6C2	lymphocyte antigen 6 complex, locus C2	protein-coding
Merged-chr6-9143625-1	chr6	9143477	9143540	+	1	NA	intron (NM_008751, intron 1 of 1)	L1Md_T|LINE|L1	193489	NM_008751	18231	Mm.46954	NM_008751	ENSMUSG00000046178	Nxph1	C130005L03Rik	neurexophilin 1	protein-coding
Merged-chr8-20517612-11	chr8	20497723	20498321	+	1	NA	Intergenic	L1VL4|LINE|L1	-73208	NR_028428	381598	Mm.359054	NM_001024708	ENSMUSG00000071793	2610005L07Rik	2810038F24Rik|6720476A01Rik	cadherin 11 pseudogene	pseudo
Merged-chr13-3373706-2	chr13	3372827	3374310	+	1	NA	Intergenic	Intergenic	-104735	NR_015522	76937	Mm.487240	NR_015522	ENSMUSG00000097709	2810429I04Rik	AI256682	RIKEN cDNA 2810429I04 gene	ncRNA
Merged-chr5-123749453-1	chr5	123749331	123749575	+	1	NA	promoter-TSS (NM_001042421)	promoter-TSS (NM_001042421)	-39	NM_001359865	208606	Mm.276341	NM_025438	ENSMUSG00000029422	Rsrc2	1500011J06Rik	arginine/serine-rich coiled-coil 2	protein-coding
Merged-chr12-91167219-2	chr12	91165975	91167190	+	1	NA	intron (NM_181815, intron 20 of 25)	L1Md_A|LINE|L1	56353	NR_030473	735273		NR_030473	ENSMUSG00000076118	Mir669c	Mirn669c|Mirn669c-1	microRNA 669c	ncRNA
Merged-chr12-52082837-2	chr12	52082647	52083271	+	1	NA	Intergenic	L1Md_A|LINE|L1	-14787	NM_029760	76826	Mm.244781	NM_029760	ENSMUSG00000035142	Nubpl	2410170E07Rik	nucleotide binding protein-like	protein-coding
Merged-chr12-43345302-2	chr12	43343807	43346594	+	1	NA	Intergenic	L1Md_T|LINE|L1	-310983	NR_148724	102636207		NR_148724		Gm33340	Gm40882	predicted gene, 33340	ncRNA
Merged-chr11-120573167-1	chr11	120572928	120573407	+	1	NA	promoter-TSS (NM_011032)	promoter-TSS (NM_011032)	86	NM_011032	18453	Mm.16660	NM_011032	ENSMUSG00000025130	P4hb	ERp59|PDI|Pdia1|Thbp	prolyl 4-hydroxylase, beta polypeptide	protein-coding
Merged-chr17-37314041-1	chr17	37313830	37314253	+	1	NA	exon (NM_001011721, exon 1 of 1)	exon (NM_001011721, exon 1 of 1)	341	NM_207673	404307	Mm.377381	NM_207673		Olfr100	GA_x5J8B7TUCE2-427-5|GA_x5J8B7W5KGR-1200441-1200915|GA_x6K02T2PSCP-1740421-1739495	olfactory receptor 100	protein-coding
Merged-chr15-76196225-1	chr15	76195976	76196475	+	1	NA	promoter-TSS (NM_201394)	promoter-TSS (NM_201394)	-515	NM_201394	18810	Mm.234912	NM_011117	ENSMUSG00000022565	Plec	AA591047|AU042537|EBS1|PCN|PLTN|Plec1	plectin	protein-coding
Merged-chr17-14962453-1	chr17	14962085	14962822	+	1	NA	Intergenic	Intergenic	-1193	NM_024250	72057	Mm.440085	NM_024250	ENSMUSG00000023883	Phf10	1810055P05Rik|AV024533	PHD finger protein 10	protein-coding
Merged-chrGL456387.1-15382-1	chrGL456387.1	15075	16271	+	1	NA	NA	NA	NA	NA
Merged-chr6-58602258-1	chr6	58602065	58602451	+	1	NA	intron (NM_011920, intron 1 of 15)	intron (NM_011920, intron 1 of 15)	5586	NM_011920	26357	Mm.333096	NM_011920	ENSMUSG00000029802	Abcg2	ABC15|ABCP|AI428558|BCRP|Bcrp1|MXR|MXR1	ATP binding cassette subfamily G member 2 (Junior blood group)	protein-coding
Merged-chr5-34535603-1	chr5	34535458	34535749	+	1	NA	intron (NM_011893, intron 1 of 12)	intron (NM_011893, intron 1 of 12)	-7762	NM_001145858	24055	Mm.5012	NM_011893	ENSMUSG00000054520	Sh3bp2	3BP2	SH3-domain binding protein 2	protein-coding
Merged-chr15-68259058-1	chr15	68258883	68259233	+	1	NA	promoter-TSS (NM_001145888)	promoter-TSS (NM_001145888)	-202	NM_198644	380993	Mm.309526	NM_198644	ENSMUSG00000022335	Zfat	Gm922|Zfat1|Zfp406	zinc finger and AT hook domain containing	protein-coding
Merged-chr4-88800121-1	chr4	88799961	88800282	+	1	NA	promoter-TSS (NM_001161609).8	promoter-TSS (NM_001161609).8	-199	NM_001161610	545655	Mm.380020	NM_001161610	ENSMUSG00000094648	Gm13287	-	predicted gene 13287	protein-coding
Merged-chr19-37821655-1	chr19	37821390	37821920	+	1	NA	Intergenic	Intergenic	123847	NM_007811	13082	Mm.42230	NM_007811	ENSMUSG00000024987	Cyp26a1	Cyp26|P450RA|P450RAI|RAH	cytochrome P450, family 26, subfamily a, polypeptide 1	protein-coding
Merged-chr1-75710673-2	chr1	75708038	75709290	+	1	NA	Intergenic	L1Md_T|LINE|L1	162202	NM_001357150	20536	Mm.5053	NM_009208	ENSMUSG00000006576	Slc4a3	A930038D23Rik|Ae3	solute carrier family 4 (anion exchanger), member 3	protein-coding
Merged-chr1-147675258-2	chr1	147674184	147676212	+	1	NA	Intergenic	L1Md_T|LINE|L1	1177511	NM_001145807	215378	Mm.441817	NM_153539	ENSMUSG00000035131	Brinp3	B830045N13Rik|Fam5c	bone morphogenetic protein/retinoic acid inducible neural specific 3	protein-coding
Merged-chr4-147132725-1	chr4	147131651	147133230	+	1	NA	Intergenic	Intergenic	-43426	NM_001039209	195531	Mm.270762	NM_001039209	ENSMUSG00000078496	Zfp982	Gm13152	zinc finger protein 982	protein-coding
Merged-chr1-81423534-2	chr1	81423106	81423486	+	1	NA	Intergenic	L1Md_T|LINE|L1	345889	NM_001356397	241134	Mm.313904	NM_172849	ENSMUSG00000054976	Nyap2	9430031J16Rik|Jr6|Kiaa1486	neuronal tyrosine-phophorylated phosphoinositide 3-kinase adaptor 2	protein-coding
Merged-chr1-171545264-1-2	chr1	171540196	171541614	+	1	NA	Intergenic	Intergenic	-5611	NM_010584	16429	Mm.247426	NM_010584	ENSMUSG00000038209	Itln1	IntL|Itln|Itln2|Itln3|Itln5|Itlna|Lfr	intelectin 1 (galactofuranose binding)	protein-coding
Merged-chr15-82987624-1	chr15	82987454	82987794	+	1	NA	Intergenic	Intergenic	-28328	NR_037241	100526477		NR_037241	ENSMUSG00000092751	Mir3080	mmu-mir-3080	microRNA 3080	ncRNA
Merged-chr15-86195036-1	chr15	86194901	86195171	+	1	NA	Intergenic	LSU-rRNA_Hsa|rRNA|rRNA	-8895	NM_145475	223753	Mm.222685	NM_145475	ENSMUSG00000035891	Cerk	AI848610|D330016D08Rik|mKIAA1646	ceramide kinase	protein-coding
Merged-chr11-121129970-1	chr11	121129866	121130074	+	1	NA	Intergenic	Intergenic	-11293	NM_027622	70956	Mm.158506	NM_027622	ENSMUSG00000039337	Tex19.2	4921530G04Rik|Tex19b	testis expressed gene 19.2	protein-coding
Merged-chr15-57906859-1	chr15	57906766	57906953	+	1	NA	Intergenic	Intergenic	-5340	NM_001081396	210544	Mm.390835	NM_199300	ENSMUSG00000022364	Tbc1d31	4B3|D330013L20Rik|Gm85|Wdr67	TBC1 domain family, member 31	protein-coding
Merged-chr1-183299364-2	chr1	183299135	183299594	+	1	NA	intron (NM_181732, intron 1 of 9)	RLTR33|LTR|ERVK	-2071	NR_151660	71678	Mm.392270	NM_027861	ENSMUSG00000046836	Brox	0610010K06Rik	BRO1 domain and CAAX motif containing	protein-coding
Merged-chr15-98181412-1	chr15	98181305	98181520	+	1	NA	Intergenic	Intergenic	13606	NM_177716	239650	Mm.54140	NM_177716	ENSMUSG00000029875	Ccdc184	5630400A08|AI836003	coiled-coil domain containing 184	protein-coding
Merged-chr19-61331419-2	chr19	61331275	61331552	+	1	NA	Intergenic	(TTAGGG)n|Simple_repeat|Simple_repeat	-102995	NM_009970	12982	Mm.287228	NM_009970	ENSMUSG00000059326	Csf2ra	CD116|Csfgmra|GM-CSF-Ra|GM-CSFR	colony stimulating factor 2 receptor, alpha, low-affinity (granulocyte-macrophage)	protein-coding
Merged-chr1-114225903-2	chr1	114224377	114226266	+	1	NA	Intergenic	L1Md_T|LINE|L1	-1459816	NM_001077425	636808	Mm.101576	NM_001077425	ENSMUSG00000070695	Cntnap5a	Caspr5-1|EG636808	contactin associated protein-like 5A	protein-coding
Merged-chr6-53287979-1	chr6	53287865	53288094	+	1	NA	intron (NM_001327821, intron 1 of 10)	CpG	676	NM_001327821	231991	Mm.227444	NM_172728	ENSMUSG00000053007	Creb5	9430076C15Rik|CRE-BPa|Crebpa|D430026C09Rik	cAMP responsive element binding protein 5	protein-coding
Merged-chrX-52885637-1	chrX	52885507	52885768	+	1	NA	Intergenic	Intergenic	6906	NR_144496	624936		NR_144496		Pou5f1-rs8	EG624936|Gm6539|Oct4P4|Otf3-rs8|Otf3h	POU domain, class 5, transcription factor 1, related sequence 8	pseudo
Merged-chr10-22158340-1	chr10	22157910	22159244	+	1	NA	promoter-TSS (NM_009016)	promoter-TSS (NM_009016)	8	NM_001359808	379043	Mm.439724	NM_198193	ENSMUSG00000053219	Raet1e	-	retinoic acid early transcript 1E	protein-coding
Merged-chr5-30949915-1	chr5	30949821	30950010	+	1	NA	promoter-TSS (NR_003522)	promoter-TSS (NR_003522)	-151	NR_003522	57742	Mm.389615	NM_021304	ENSMUSG00000006638	Abhd1	LABH-1|LABH1	abhydrolase domain containing 1	protein-coding
Merged-chr9-62624949-1	chr9	62624826	62625072	+	1	NA	Intergenic	Intergenic	-52906	NM_176922	319480	Mm.34883	NM_176922	ENSMUSG00000032243	Itga11	4732459H24Rik	integrin alpha 11	protein-coding
Merged-chr17-35835439-2	chr17	35836152	35836701	+	1	NA	intron (NM_011655, intron 2 of 3)	intron (NM_011655, intron 2 of 3)	1875	NM_011655	22154	Mm.273538	NM_011655	ENSMUSG00000001525	Tubb5	AA408537|AI596182|B130022C14Rik|M(beta)5	tubulin, beta 5 class I	protein-coding
Merged-chr17-17791352-1	chr17	17791165	17791540	+	1	NA	Intergenic	RSINE1|SINE|B4	-38836	NR_029536	387230		NR_029536	ENSMUSG00000065396	Mir99b	Mirn99b|mmu-mir-99b	microRNA 99b	ncRNA
Merged-chr7-48545900-2	chr7	48545670	48546131	+	1	NA	Intergenic	MERVL_2A-int|LTR|ERVL	12186	NM_175531	243979	Mm.83689	NM_175531	ENSMUSG00000050425	Mrgprb2	4833406I20Rik|Mgrg14	MAS-related GPR, member B2	protein-coding
Merged-chr19-42089983-1	chr19	42089837	42090130	+	1	NA	promoter-TSS (NM_145501)	promoter-TSS (NM_145501)	-452	NM_145501	84095	Mm.117037	NM_145501	ENSMUSG00000025178	Pi4k2a	Pi4k2	phosphatidylinositol 4-kinase type 2 alpha	protein-coding
Merged-chr4-147123344-1	chr4	147124371	147124621	+	1	NA	Intergenic	RMER3D-int|LTR|ERVK	-51370	NM_001039209	195531	Mm.270762	NM_001039209	ENSMUSG00000078496	Zfp982	Gm13152	zinc finger protein 982	protein-coding
Merged-chr17-47436807-1	chr17	47436310	47437340	+	1	NA	exon (NM_145489, exon 1 of 5)	exon (NM_145489, exon 1 of 5)	186	NM_145489	224833	Mm.218444	NM_145489	ENSMUSG00000034382	AI661453	-	expressed sequence AI661453	protein-coding
Merged-chr19-8713250-1	chr19	8712801	8713699	+	1	NA	intron (NM_001161413, intron 2 of 9)	intron (NM_001161413, intron 2 of 9)	647	NM_008577	17254	Mm.4114	NM_008577	ENSMUSG00000010095	Slc3a2	4F2|4F2HC|AI314110|Cd98|Ly-10|Ly-m10|Ly10|Mdu1|Mgp-2hc|NACAE	solute carrier family 3 (activators of dibasic and neutral amino acid transport), member 2	protein-coding
Merged-chr1-155741311-1	chr1	155740964	155741659	+	1	NA	intron (NM_010712, intron 1 of 5)	CpG	716	NM_010712	16872	Mm.103624	NM_010712	ENSMUSG00000026468	Lhx4	A330062J17Rik|Gsh-4|Gsh4	LIM homeobox protein 4	protein-coding
Merged-chr10-4914571-2	chr10	4912877	4916432	+	1	NA	intron (NM_001302531, intron 5 of 8)	L1Md_T|LINE|L1	154409	NM_022027	64009	Mm.331626	NM_022027	ENSMUSG00000096054	Syne1	8B|A330049M09Rik|BE692247|C130039F11Rik|CPG2|KASH1|Myne1|mKIAA1756|myne-1	spectrin repeat containing, nuclear envelope 1	protein-coding
Merged-chr4-118547888-2	chr4	118547211	118548724	+	1	NA	Intergenic	G-rich|Low_complexity|Low_complexity	-4241	NM_172383	230678	Mm.23639	NM_172383	ENSMUSG00000050854	Tmem125	6330530A05Rik|AV223516	transmembrane protein 125	protein-coding
Merged-chr5-124862707-1	chr5	124862606	124862809	+	1	NA	promoter-TSS (NM_144819)	promoter-TSS (NM_144819)	2	NM_001081750	269704	Mm.138617	NM_001081750	ENSMUSG00000079215	Zfp664	AW060232|D930038J03Rik|ZFOC1|Znf664	zinc finger protein 664	protein-coding
Merged-chr15-8169399-1	chr15	8169293	8169505	+	1	NA	5' UTR (NM_001162906, exon 1 of 53)	5' UTR (NM_001162906, exon 1 of 53)	293	NM_001162906	73692	Mm.164436	NM_001162906	ENSMUSG00000039801	2410089E03Rik	4732468D17Rik|Hug|Jbts17|b2b012Clo	RIKEN cDNA 2410089E03 gene	protein-coding
Merged-chr15-83215839-1	chr15	83215489	83216189	+	1	NA	Intergenic	Intergenic	35892	NM_001170954	239559	Mm.323805	NM_001004150	ENSMUSG00000047878	A4galt	-	alpha 1,4-galactosyltransferase	protein-coding
Merged-chr6-29748418-2	chr6	29747883	29748948	+	1	NA	intron (NM_176996, intron 1 of 11)	(CTGTG)n|Simple_repeat|Simple_repeat	12918	NM_176996	319757	Mm.29279	NM_176996	ENSMUSG00000001761	Smo	E130215L21Rik|Smoh|bnb|smoothened	smoothened, frizzled class receptor	protein-coding
Merged-chr12-97061613-2	chr12	97061439	97061781	+	1	NA	Intergenic	Intergenic	-1014388	NR_103800	69423	Mm.46121	NM_027076		1700019M22Rik	-	NFX-like protein	pseudo
Merged-chr12-30578819-1	chr12	30578659	30578979	+	1	NA	Intergenic	Intergenic	-5624	NM_172049	211986	Mm.34035	NM_172049	ENSMUSG00000043061	Tmem18	BC024093	transmembrane protein 18	protein-coding
Merged-chr6-4924015-2	chr6	4923838	4924192	+	1	NA	intron (NM_181595, intron 2 of 15)	intron (NM_181595, intron 2 of 15)	20695	NM_181595	243725	Mm.332901	NM_181595	ENSMUSG00000032827	Ppp1r9a	2810430P21Rik|4930518N04Rik|5330407E15|A230094E16Rik|BB181831|NRB|mKIAA1222|neurabin-I	protein phosphatase 1, regulatory (inhibitor) subunit 9A	protein-coding
Merged-chr15-85042683-1	chr15	85042554	85042813	+	1	NA	promoter-TSS (NM_001356616)	promoter-TSS (NM_001356616)	-59	NM_001356616	73225	Mm.247535	NM_133750	ENSMUSG00000022434	Fam118a	-	family with sequence similarity 118, member A	protein-coding
Merged-chr11-89301883-1	chr11	89301549	89302272	+	1	NA	exon (NM_008711, exon 1 of 1)	exon (NM_008711, exon 1 of 1)	649	NM_008711	18121	Mm.135266	NM_008711	ENSMUSG00000048616	Nog	-	noggin	protein-coding
Merged-chr5-15507931-1	chr5	15507715	15508220	+	1	NA	Intergenic	(TG)n|Simple_repeat|Simple_repeat	21255	NM_001310449	100861755	Mm.382859	NM_001310449	ENSMUSG00000106445	Gm21190	-	predicted gene, 21190	protein-coding
Merged-chr17-45569885-2	chr17	45570674	45571913	+	1	NA	intron (NM_008302, intron 3 of 10)	intron (NM_008302, intron 3 of 10)	1968	NM_008302	15516	Mm.2180	NM_008302	ENSMUSG00000023944	Hsp90ab1	90kDa|AL022974|C81438|Hsp84|Hsp84-1|Hsp90|Hspcb	heat shock protein 90 alpha (cytosolic), class B member 1	protein-coding
Merged-chr12-69159444-2	chr12	69159295	69159592	+	1	NA	promoter-TSS (NM_009093)	promoter-TSS (NM_009093)	-257	NM_009093	20090	Mm.379006	NM_009093	ENSMUSG00000034892	Rps29	-	ribosomal protein S29	protein-coding
Merged-chr10-80622285-1	chr10	80621986	80622584	+	1	NA	promoter-TSS (NM_134002)	promoter-TSS (NM_134002)	-495	NM_134002	103236	Mm.29873	NM_134002	ENSMUSG00000003345	Csnk1g2	2810429I12Rik|AI463719	casein kinase 1, gamma 2	protein-coding
Merged-chr19-54045160-1	chr19	54044614	54045706	+	1	NA	promoter-TSS (NM_007417)	promoter-TSS (NM_007417)	-22	NM_007417	11551	Mm.235195	NM_007417	ENSMUSG00000033717	Adra2a	AW122659|Adra-2|Adra-2a|alpha(2A)AR|alpha2-C10|alpha2A|alpha2A-AR	adrenergic receptor, alpha 2a	protein-coding
Merged-chr1-17290509-3	chr1	17290418	17291135	+	1	NA	Intergenic	L1Md_T|LINE|L1	145403	NM_010267	14545	Mm.18218	NM_010267	ENSMUSG00000025777	Gdap1	-	ganglioside-induced differentiation-associated-protein 1	protein-coding
Merged-chr5-137149882-1	chr5	137149446	137149841	+	1	NA	Intergenic	Intergenic	-33436	NM_201373	384309	Mm.100647	NM_201373	ENSMUSG00000043279	Trim56	A130009K11Rik|Gm452|RNF109	tripartite motif-containing 56	protein-coding
Merged-chr1-31078473-4	chr1	31080131	31081461	+	1	NA	intron (NR_136907, intron 1 of 3)	L1Md_T|LINE|L1	15658	NR_136907	102634473	Mm.484482	NR_136907	ENSMUSG00000100371	Gm29669	-	predicted gene 29669	ncRNA
Merged-chr17-35841537-1	chr17	35841324	35841750	+	1	NA	promoter-TSS (NM_001010833)	promoter-TSS (NM_001010833)	39	NM_001010833	240087	Mm.218511	NM_001010833	ENSMUSG00000061607	Mdc1	6820401C03|AA413496|Nfbd1|mKIAA0170	mediator of DNA damage checkpoint 1	protein-coding
Merged-chr15-98950491-2	chr15	98950060	98950388	+	1	NA	exon (NM_011653, exon 4 of 4)	exon (NM_011653, exon 4 of 4)	3277	NM_011653	22142	Mm.405359	NM_011653	ENSMUSG00000072235	Tuba1a	Tuba-1|Tuba1	tubulin, alpha 1A	protein-coding
Merged-chr15-79774713-1	chr15	79774578	79774848	+	1	NA	promoter-TSS (NM_017470)	promoter-TSS (NM_017470)	-246	NM_017470	54152	Mm.288159	NM_017470	ENSMUSG00000022420	Dnal4	D15Ertd424e|Dnalc4	dynein, axonemal, light chain 4	protein-coding
Merged-chr15-7878224-1	chr15	7877951	7878498	+	1	NA	intron (NM_001081402, intron 17 of 17)	intron (NM_001081402, intron 17 of 17)	62674	NM_001301357	14573	Mm.4679	NM_010275	ENSMUSG00000022144	Gdnf	AI385739|ATF	glial cell line derived neurotrophic factor	protein-coding
Merged-chr5-137152560-1	chr5	137152212	137152869	+	1	NA	Intergenic	Intergenic	-36333	NM_201373	384309	Mm.100647	NM_201373	ENSMUSG00000043279	Trim56	A130009K11Rik|Gm452|RNF109	tripartite motif-containing 56	protein-coding
Merged-chr10-125277236-2	chr10	125276922	125277502	+	1	NA	intron (NM_001358496, intron 3 of 5)	L1Md_A|LINE|L1	31604	NM_001358915	20503	Mm.29161	NM_011391	ENSMUSG00000020102	Slc16a7	4921534N07Rik|9030411M13Rik|D630004K10Rik|Mct2	solute carrier family 16 (monocarboxylic acid transporters), member 7	protein-coding
Merged-chr3-90613889-2	chr3	90613109	90614356	+	1	NA	intron (NM_011313, intron 1 of 2)	intron (NM_011313, intron 1 of 2)	838	NM_011313	20200	Mm.100144	NM_011313	ENSMUSG00000001025	S100a6	2A9|5B10|CALCYCLIN|Cacy|PRA	S100 calcium binding protein A6 (calcyclin)	protein-coding
Merged-chr17-14280253-1	chr17	14279921	14280586	+	1	NA	intron (NM_022315, intron 1 of 12)	intron (NM_022315, intron 1 of 12)	747	NM_022315	64074	Mm.30162	NM_022315	ENSMUSG00000023886	Smoc2	1700056C05Rik|5430426J21Rik|Smoc2l	SPARC related modular calcium binding 2	protein-coding
Merged-chr15-99033169-1	chr15	99032531	99033808	+	1	NA	intron (NM_009448, intron 1 of 3)	intron (NM_009448, intron 1 of 3)	3278	NM_009448	22146	Mm.88212	NM_009448	ENSMUSG00000043091	Tuba1c	M[a]6|Tuba6	tubulin, alpha 1C	protein-coding
Merged-chrGL456390.1-19886-2	chrGL456390.1	18855	19571	+	1	NA	NA	NA	NA	NA
Merged-chr19-53142506-1	chr19	53142224	53142788	+	1	NA	promoter-TSS (NM_001277100)	promoter-TSS (NM_001277100)	-250	NM_001277100	27360	Mm.426080	NM_013758	ENSMUSG00000025026	Add3	AI463285|R75380	adducin 3 (gamma)	protein-coding
Merged-chr5-125268537-1	chr5	125268403	125268672	+	1	NA	Intergenic	Intergenic	72557	NM_016741	20778	Mm.282242	NM_016741	ENSMUSG00000037936	Scarb1	AI120173|CD36|Cd36l1|Chohd1|Cla-1|Cla1|D5Ertd460e|Hdlq1|Hlb398|SR-B1|SR-BI|SRBI|Srb1|mSR-BI	scavenger receptor class B, member 1	protein-coding
Merged-chr19-47919418-1	chr19	47919044	47919793	+	1	NA	promoter-TSS (NM_001001738)	promoter-TSS (NM_001001738)	-119	NM_001001738	414801	Mm.29457	NM_001001738	ENSMUSG00000044948	Itprip	4833424O12Rik|DANGER	inositol 1,4,5-triphosphate receptor interacting protein	protein-coding
Merged-chr13-4072721-2	chr13	4072263	4073866	+	1	NA	intron (NM_134072, intron 3 of 8)	L1Md_Gf|LINE|L1	13473	NM_134072	105387	Mm.26838	NM_134072	ENSMUSG00000033715	Akr1c14	9030611N15Rik|AW557061	aldo-keto reductase family 1, member C14	protein-coding
Merged-chrCHR_MG4212_PATCH-15491570-1	chrCHR_MG4212_PATCH	15490972	15492169	+	1	NA	NA	NA	NA	NA
Merged-chr15-78437964-1	chr15	78437800	78438091	+	1	NA	intron (NM_001289671, intron 7 of 7)	intron (NM_001289671, intron 7 of 7)	9381	NR_110357	72844	Mm.390816	NM_001081367	ENSMUSG00000033287	Kctd17	2900008M13Rik|AA414907|AW742389|N28155	potassium channel tetramerisation domain containing 17	protein-coding
Merged-chr1-29707380-3	chr1	29705773	29709531	+	1	NA	Intergenic	L1Md_T|LINE|L1	286164	NR_105760	102465174		NR_105760	ENSMUSG00000099257	Mir6342	Gm27268|mmu-mir-6342	microRNA 6342	ncRNA
Merged-chr15-79688370-1	chr15	79688248	79688441	+	1	NA	promoter-TSS (NM_028792)	promoter-TSS (NM_028792)	-472	NM_028792	74158	Mm.323393	NM_028792	ENSMUSG00000022426	Josd1	1300006C06Rik|mKIAA0063	Josephin domain containing 1	protein-coding
Merged-chr6-47739880-1	chr6	47738922	47740713	+	1	NA	Intergenic	Intergenic	4414	NR_002841	19799		NR_002841		Rn4.5s	-	4.5S RNA	rRNA
Merged-chr15-102742908-1	chr15	102742797	102743020	+	1	NA	Intergenic	Intergenic	4001	NR_104334	102216269		NR_104334		Gm38436	Cistr|Cistr-act	predicted gene, 38436	ncRNA
Merged-chr17-13306113-2	chr17	13305962	13306241	+	1	NA	Intergenic	(CTGTG)n|Simple_repeat|Simple_repeat	-48471	NM_001167578	100041352	Mm.432087	NM_001167578	ENSMUSG00000052469	Tcp10c	D17Leh66C|D17Leh66ca|Gm9880|T66C-a|Tcp-10c	t-complex protein 10c	protein-coding
Merged-chr1-56141176-3	chr1	56141886	56142626	+	1	NA	Intergenic	L1Md_A|LINE|L1	123278	NR_126076	69356	Mm.393775	NR_126075	ENSMUSG00000100372	1700003I22Rik	-	RIKEN cDNA 1700003I22 gene	ncRNA
Merged-chrJH584304.1-52432-3-13	chrJH584304.1	103014	104518	+	1	NA	NA	NA	NA	NA
Merged-chr8-116978814-1	chr8	116978706	116978922	+	1	NA	promoter-TSS (NM_001357254)	promoter-TSS (NM_001357254)	145	NM_027103	69528	Mm.272846	NM_027103	ENSMUSG00000031847	1700030J22Rik	-	RIKEN cDNA 1700030J22 gene	protein-coding
Merged-chr5-35105630-1	chr5	35105534	35105726	+	1	NA	promoter-TSS (NM_013587)	promoter-TSS (NM_013587)	67	NM_013587	16976	Mm.277661	NM_013587	ENSMUSG00000029103	Lrpap1	AA617339|AI790446|AU042172|C77774|HBP44|RAP	low density lipoprotein receptor-related protein associated protein 1	protein-coding
Merged-chr10-49827728-3	chr10	49827780	49829813	+	1	NA	Intergenic	L1Md_T|LINE|L1	-40030	NM_001111268	14806	Mm.185993	NM_010349	ENSMUSG00000056073	Grik2	AW124492|C130030K03Rik|GluK2|Glur-6|Glur6|Glurbeta2	glutamate receptor, ionotropic, kainate 2 (beta 2)	protein-coding
Merged-chrY-90763852-2	chrY	90763642	90764074	+	1	NA	Intergenic	Intergenic	-8808	NR_137283	654820	Mm.34441	NM_001039559	ENSMUSG00000072844	G530011O06Rik	-	RIKEN cDNA G530011O06 gene	ncRNA
Merged-chr19-5689880-1	chr19	5689774	5689986	+	1	NA	promoter-TSS (NM_144868)	promoter-TSS (NM_144868)	749	NM_022012	26403	Mm.185026	NM_022012	ENSMUSG00000004054	Map3k11	2610017K16Rik|Mlk3|PTK1|SPRK	mitogen-activated protein kinase kinase kinase 11	protein-coding
Merged-chr2-181918068-2	chr2	181916930	181919189	+	1	NA	Intergenic	Intergenic	53699	NM_025901	67005	Mm.271986	NM_025901	ENSMUSG00000038628	Polr3k	12.3kDa|1500004O14Rik|AI196849|AU014893|C11|RPC10|RPC11	polymerase (RNA) III (DNA directed) polypeptide K	protein-coding
Merged-chr1-84375533-2	chr1	84375127	84375754	+	1	NA	intron (NM_152915, intron 12 of 12)	L1Md_T|LINE|L1	-90795	NM_001003948	98496	Mm.187470	NM_001003948	ENSMUSG00000045658	Pid1	5033414K04Rik|NYGGF4|P-CLI1	phosphotyrosine interaction domain containing 1	protein-coding
Merged-chr19-44225861-1	chr19	44225755	44225967	+	1	NA	intron (NM_024450, intron 2 of 5)	RLTR19A|LTR|ERVK	22573	NM_024450	30049	Mm.480594	NM_024450	ENSMUSG00000025202	Scd3	4930513N16Rik	stearoyl-coenzyme A desaturase 3	protein-coding
Merged-chr11-45373106-3	chr11	45371792	45372244	+	1	NA	Intergenic	L1Md_T|LINE|L1	-255090	NR_045100	100504255	Mm.123608	NR_045100	ENSMUSG00000084773	Gm12159	-	predicted gene 12159	ncRNA
Merged-chr17-6961581-1	chr17	6961322	6961840	+	1	NA	promoter-TSS (NM_147155)	promoter-TSS (NM_147155)	-425	NM_147155	380608	Mm.371734	NM_147155	ENSMUSG00000052031	Tagap1	2610315E15Rik|AA415005|FKSG15	T cell activation GTPase activating protein 1	protein-coding
Merged-chrY-90739275-1	chrY	90738012	90740547	+	1	NA	Intergenic	Intergenic	15771	NR_137283	654820	Mm.34441	NM_001039559	ENSMUSG00000072844	G530011O06Rik	-	RIKEN cDNA G530011O06 gene	ncRNA
Merged-chr16-18590561-1	chr16	18590401	18590478	+	1	NA	intron (NM_001285472, intron 1 of 8)	intron (NM_001285472, intron 1 of 8)	232	NM_001285472	21380	Mm.295194	NM_011532	ENSMUSG00000009097	Tbx1	-	T-box 1	protein-coding
Merged-chr7-7277828-2	chr7	7277658	7278315	+	1	NA	intron (NR_003555, intron 1 of 6)	CpG	303	NR_003555	76229	Mm.387947	NM_001113468	ENSMUSG00000095730	Vmn2r29	6430701C03Rik	vomeronasal 2, receptor 29	protein-coding
Merged-chr17-35311966-1	chr17	35310998	35311799	+	1	NA	Intergenic	ORR1C2|LTR|ERVL-MaLR	-9149	NM_010390	15006	Mm.466882	NM_010390	ENSMUSG00000079507	H2-Q1	H-2Q1|Q1|Q1b|Q1d|Q1k|Qa-1|Qa1|Qed-1	histocompatibility 2, Q region locus 1	protein-coding
Merged-chr6-125877077-1	chr6	125876913	125877178	+	1	NA	intron (NM_153589, intron 13 of 25)	(CACTC)n|Simple_repeat|Simple_repeat	186626	NM_153589	243634	Mm.333398	NM_153589	ENSMUSG00000038115	Ano2	BC033409|Tmem16b	anoctamin 2	protein-coding
Merged-chr11-70198532-1	chr11	70198379	70198685	+	1	NA	Intergenic	RLTR19B|LTR|ERVK	-15378	NM_153081	216867	Mm.289238	NM_153081	ENSMUSG00000040938	Slc16a11	AB041591|MCT 11|MNCb-2717	solute carrier family 16 (monocarboxylic acid transporters), member 11	protein-coding
Merged-chr9-61290066-1	chr9	61289844	61290288	+	1	NA	intron (NR_045334, intron 2 of 4)	intron (NR_045334, intron 2 of 4)	3743	NR_045334	622037	Mm.126243	NR_045334	ENSMUSG00000111658	B930092H01Rik	-	RIKEN cDNA B930092H01 gene	ncRNA
Merged-chr12-49052696-2	chr12	49051765	49053933	+	1	NA	Intergenic	L1Md_T|LINE|L1	-330034	NM_001160112	15228	Mm.4704	NM_008241	ENSMUSG00000020950	Foxg1	2900064B05Rik|BF-1|Bf1|Hfh9|Hfhbf1	forkhead box G1	protein-coding
Merged-chr19-9982870-2	chr19	9982665	9983119	+	1	NA	exon (NM_010239, exon 1 of 4)	exon (NM_010239, exon 1 of 4)	246	NM_010239	14319	Mm.1776	NM_010239	ENSMUSG00000024661	Fth1	FHC|Fth|HFt|MFH	ferritin heavy polypeptide 1	protein-coding
Merged-chr10-28937079-2	chr10	28937089	28937496	+	1	NA	Intergenic	L1Md_A|LINE|L1	49014	NM_026336	67719	Mm.440480	NM_026336	ENSMUSG00000015519	2310057J18Rik	2210414P04Rik|Leg1	RIKEN cDNA 2310057J18 gene	protein-coding
Merged-chr8-55370801-3	chr8	55371946	55374713	+	1	NA	Intergenic	Intergenic	418601	NM_001253756	234267	Mm.241700	NM_153581	ENSMUSG00000031517	Gpm6a	Gpm6|M6A	glycoprotein m6a	protein-coding
Merged-chr11-116852875-1	chr11	116852687	116853063	+	1	NA	promoter-TSS (NM_001361585)	promoter-TSS (NM_001361585)	219	NM_011358	20382	Mm.21841	NM_011358	ENSMUSG00000034120	Srsf2	D11Wsu175e|MRF-1|Pr264|SC35|Sfrs10|Sfrs2	serine/arginine-rich splicing factor 2	protein-coding
Merged-chr12-119516816-1	chr12	119516742	119516931	+	1	NA	Intergenic	L1Md_T|LINE|L1	73426	NM_001163136	238455	Mm.31376	NM_001163136	ENSMUSG00000041886	Macc1	4732474O15Rik|Gm267	metastasis associated in colon cancer 1	protein-coding
Merged-chr12-63170794-2	chr12	63169777	63171335	+	1	NA	Intergenic	Lx5c|LINE|L1	482769	NR_131949	73309	Mm.276558	NR_131949		Spanxn4	1700047L15Rik	SPANX family, member N4	ncRNA
Merged-chr1-124145063-2	chr1	124146092	124146832	+	1	NA	Intergenic	L1Md_T|LINE|L1	-100903	NM_199021	269109	Mm.417716	NM_199021	ENSMUSG00000036815	Dpp10	6430601K09Rik|DPP X|Dprp3	dipeptidylpeptidase 10	protein-coding
Merged-chr3-36449342-1	chr3	36449056	36449696	+	1	NA	exon (NM_009673, exon 13 of 13)	exon (NM_009673, exon 13 of 13)	26148	NR_105976	102466786		NR_105976	ENSMUSG00000098808	Mir7009	Gm27472|mmu-mir-7009	microRNA 7009	ncRNA
Merged-chr19-5295423-1	chr19	5295209	5295638	+	1	NA	promoter-TSS (NM_030109)	promoter-TSS (NM_030109)	32	NM_030109	319322	Mm.196532	NM_030109	ENSMUSG00000024853	Sf3b2	145kDa|2610311M13Rik|2810441F20Rik|B230398H18Rik|SAP145|SF3b1|SF3b145|SF3b150	splicing factor 3b, subunit 2	protein-coding
Merged-chr17-15564294-1	chr17	15564063	15564526	+	1	NA	promoter-TSS (NM_144809)	promoter-TSS (NM_144809)	-971	NM_144809	213389	Mm.215162	NM_144809	ENSMUSG00000051977	Prdm9	BC012016|Dsbc1|G1-419-29|Meisetz|PRDM9-B|Rcr1|repro7	PR domain containing 9	protein-coding
Merged-chr3-95588894-1	chr3	95588788	95589000	+	1	NA	promoter-TSS (NM_001177669)	promoter-TSS (NM_001177669)	-40	NM_146133	229593	Mm.245830	NM_146133	ENSMUSG00000046519	Golph3l	2010204I15Rik|AU015439|AW549227|C77637|Gpp34r	golgi phosphoprotein 3-like	protein-coding
Merged-chr10-80148863-1	chr10	80148729	80148997	+	1	NA	promoter-TSS (NM_001305799)	promoter-TSS (NM_001305799)	591	NM_001347117	59090	Mm.143813	NM_021565	ENSMUSG00000035621	Midn	3000003C15Rik	midnolin	protein-coding
Merged-chr15-39198596-1	chr15	39198359	39198834	+	1	NA	intron (NM_001256383, intron 1 of 25)	CpG-4870	310	NM_053271	116838	Mm.309296	NM_053271	ENSMUSG00000037386	Rims2	2810036I15Rik|AW048769|RIM2|Rab3ip2|Rim2(+40A)|Rim2(+44A)|Rim2(+4A)|Serg2|Syt3-rs|mKIAA0751	regulating synaptic membrane exocytosis 2	protein-coding
Merged-chr19-41495702-1	chr19	41495479	41495925	+	1	NA	Intergenic	Intergenic	-29550	NM_001326287	627352	Mm.395111	NM_001326287		Morf4l1b	EG627352|Gm6747	mortality factor 4 like 1B	protein-coding
Merged-chr11-120579473-3	chr11	120579841	120580394	+	1	NA	intron (NM_133796, intron 2 of 5)	intron (NM_133796, intron 2 of 5)	1503	NM_133796	192662	Mm.30016	NM_133796	ENSMUSG00000025132	Arhgdia	5330430M07Rik|Gdi-1|Rho-GDI|RhoDGI|RhoGDI-1	Rho GDP dissociation inhibitor (GDI) alpha	protein-coding
Merged-chr11-10532816-4	chr11	10534228	10535005	+	1	NA	Intergenic	L1Md_A|LINE|L1	-579400	NM_177033	319922	Mm.337851	NM_177033	ENSMUSG00000050830	Vwc2	A930041G11Rik|G11|PSST739|UNQ739|cradin	von Willebrand factor C domain containing 2	protein-coding
Merged-chrX-169993837-3	chrX	169991900	169992159	+	1	NA	Intergenic	Intergenic	-13112	NR_029457	654820	Mm.34441	NM_001039559	ENSMUSG00000072844	G530011O06Rik	-	RIKEN cDNA G530011O06 gene	ncRNA
Merged-chr15-85582750-1	chr15	85582283	85583218	+	1	NA	promoter-TSS (NM_009528)	promoter-TSS (NM_009528)	-929	NM_009528	22422	Mm.306946	NM_009528	ENSMUSG00000022382	Wnt7b	Wnt-7b	wingless-type MMTV integration site family, member 7B	protein-coding
Merged-chr13-58127785-1	chr13	58127454	58128116	+	1	NA	exon (NM_029872, exon 1 of 1)	exon (NM_029872, exon 1 of 1)	771	NM_029872	77134	Mm.490274	NM_029872	ENSMUSG00000007836	Hnrnpa0	1110055B05Rik|3010025E17Rik|Hnrpa0|hnRNP A0	heterogeneous nuclear ribonucleoprotein A0	protein-coding
Merged-chr15-31092193-1	chr15	31092069	31092317	+	1	NA	Intergenic	Intergenic	53067	NR_045186	73784	Mm.66947	NR_045186	ENSMUSG00000115474	4930430F21Rik	-	RIKEN cDNA 4930430F21 gene	ncRNA
Merged-chr14-58072865-1	chr14	58072575	58072607	+	1	NA	promoter-TSS (NM_013518)	promoter-TSS (NM_013518)	-95	NM_013518	14180	Mm.8846	NM_013518	ENSMUSG00000021974	Fgf9	Eks	fibroblast growth factor 9	protein-coding
Merged-chr12-3309784-1	chr12	3309015	3310554	+	1	NA	5' UTR (NM_016676, exon 1 of 6)	5' UTR (NM_016676, exon 1 of 6)	185	NM_016676	19325	Mm.378993	NM_016676	ENSMUSG00000020671	Rab10	AW107754	RAB10, member RAS oncogene family	protein-coding
Merged-chr10-81384328-1	chr10	81384235	81384422	+	1	NA	promoter-TSS (NM_133964)	promoter-TSS (NM_133964)	-100	NM_133964	102115	Mm.294975	NM_133964	ENSMUSG00000078440	Dohh	1110033C18Rik|AI585913|AL022869|Hlrc1	deoxyhypusine hydroxylase/monooxygenase	protein-coding
Merged-chr3-145924221-1	chr3	145924124	145924319	+	1	NA	promoter-TSS (NM_009740)	promoter-TSS (NM_009740)	-41	NM_009740	12042	Mm.239141	NM_009740	ENSMUSG00000028191	Bcl10	AI132454|BCL-10|C81403|CARMEN|CIPER|CLAP|ME10|cE10	B cell leukemia/lymphoma 10	protein-coding
Merged-chr11-3192070-2-2	chr11	3184286	3188386	+	1	NA	intron (NM_030207, intron 3 of 32)	B1_Mus2|SINE|Alu	7127	NM_030207	78887	Mm.394071	NM_030207	ENSMUSG00000023764	Sfi1	-	Sfi1 homolog, spindle assembly associated (yeast)	protein-coding
Merged-chr1-171545264-1	chr1	171546422	171548276	+	1	NA	Intergenic	RMER21B|LTR|ERV1	-11844	NM_018729	18106	Mm.2299	NM_018729	ENSMUSG00000004709	Cd244	2B4|C9.1|F730046O15Rik|Ly90|NAIL|NKR2B4|Nmrk|SLAMF4	CD244 natural killer cell receptor 2B4	protein-coding
Merged-chr1-56384230-2	chr1	56383302	56384282	+	1	NA	Intergenic	L1Md_T|LINE|L1	253659	NM_027661	71066	Mm.152656	NM_027661	ENSMUSG00000045336	Hsfy2	4933413G11Rik|Hspy2l	heat shock transcription factor, Y-linked 2	protein-coding
Merged-chr9-3019183-2-7	chr9	3034412	3036060	+	1	NA	Intergenic	GSAT_MM|Satellite|Satellite	3507	NR_039546	100628572		NR_039546	ENSMUSG00000106183	Mir101c	mir-101c|mmu-mir-101c	microRNA 101c	ncRNA
Merged-chr5-64878300-1	chr5	64878072	64878528	+	1	NA	Intergenic	Intergenic	54399	NM_030682	21897	Mm.273024	NM_030682	ENSMUSG00000044827	Tlr1	-	toll-like receptor 1	protein-coding
Merged-chr17-87282251-1	chr17	87282099	87282404	+	1	NA	promoter-TSS (NM_028639)	promoter-TSS (NM_028639)	563	NR_015506	74597	Mm.63783	NR_015506	ENSMUSG00000085287	4833418N02Rik	-	RIKEN cDNA 4833418N02 gene	ncRNA
Merged-chr1-125144277-1	chr1	125144138	125144417	+	1	NA	Intergenic	L1Md_T|LINE|L1	291450	NM_001205386	74117	Mm.183102	NM_023735	ENSMUSG00000026341	Actr3	1200003A09Rik|Arp3	ARP3 actin-related protein 3	protein-coding
Merged-chr8-105289364-1	chr8	105289118	105289610	+	1	NA	TTS (NM_177788)	TTS (NM_177788)	164	NM_001166394	74356	Mm.204876	NM_028888	ENSMUSG00000014837	4931428F04Rik	AI426165|Kiaa0895l	RIKEN cDNA 4931428F04 gene	protein-coding
Merged-chr19-10881769-1	chr19	10881557	10881981	+	1	NA	promoter-TSS (NM_134142)	promoter-TSS (NM_134142)	-26	NM_134142	68539	Mm.251890	NM_134142	ENSMUSG00000034659	Tmem109	1110006I15Rik|AA958958|C77652	transmembrane protein 109	protein-coding
Merged-chr2-128943912-1	chr2	128943762	128944062	+	1	NA	exon (NM_020594, exon 1 of 9)	exon (NM_020594, exon 1 of 9)	108	NM_020594	57432	Mm.11675	NM_020594	ENSMUSG00000027387	Zc3h8	AU020882|E130108N08Rik|Fliz1|Zc3hdc8	zinc finger CCCH type containing 8	protein-coding
Merged-chr15-66954229-1	chr15	66954045	66954413	+	1	NA	intron (NM_008681, intron 3 of 15)	URR1A|DNA|hAT-Charlie	15412	NM_008681	17988	Mm.30837	NM_008681	ENSMUSG00000005125	Ndrg1	CAP43|CMT4D|DRG1|HMSNL|NMSL|Ndr1|Ndrl|PROXY1|RTP|TDD5	N-myc downstream regulated gene 1	protein-coding
Merged-chr16-33891903-1	chr16	33891789	33892017	+	1	NA	intron (NM_001145884, intron 5 of 14)	intron (NM_001145884, intron 5 of 14)	62238	NM_001145884	16419	Mm.6424	NM_010580	ENSMUSG00000022817	Itgb5	AA475909|AI874634|ESTM23|[b]-5|[b]5|[b]5A|[b]5B|beta-5|beta5	integrin beta 5	protein-coding
Merged-chr11-66708390-3	chr11	66707194	66708668	+	1	NA	Intergenic	L1Md_A|LINE|L1	-181805	NM_001034874	380702	Mm.351764	NM_001034874	ENSMUSG00000053930	Shisa6	Gm879|ckamp52	shisa family member 6	protein-coding
Merged-chr10-90253404-2	chr10	90251438	90253888	+	1	NA	intron (NM_001359241, intron 9 of 25)	L1Md_T|LINE|L1	-323064	NM_001177397	77531	Mm.440605	NM_181398	ENSMUSG00000058589	Anks1b	AIDA-1|AIDA-1b|C030032C09Rik|E530015N03Rik|EB-1|Gm10937|Gm1555	ankyrin repeat and sterile alpha motif domain containing 1B	protein-coding
Merged-chr3-84319495-1	chr3	84319009	84319982	+	1	NA	Intergenic	Intergenic	-14720	NM_001271726	80890	Mm.44876	NM_030706	ENSMUSG00000027993	Trim2	mKIAA0517|narf	tripartite motif-containing 2	protein-coding
Merged-chr4-129640842-1	chr4	129640633	129641051	+	1	NA	promoter-TSS (NM_001005506)	promoter-TSS (NM_001005506)	-37	NM_001005506	109658	Mm.268863	NM_001005506	ENSMUSG00000053841	Txlna	2600010N21Rik|AI425952|AW209241|Il14|Txln	taxilin alpha	protein-coding
Merged-chr11-113684168-1	chr11	113684012	113684324	+	1	NA	promoter-TSS (NM_138598)	promoter-TSS (NM_138598)	-17	NM_138598	28081	Mm.351688	NM_138598	ENSMUSG00000041629	Fam104a	D11Wsu99e	family with sequence similarity 104, member A	protein-coding
Merged-chr8-20280708-12-2	chr8	20273974	20274944	+	1	NA	intron (NR_030708, intron 3 of 4)	intron (NR_030708, intron 3 of 4)	22973	NR_030708	547150	Mm.359054	NR_030708	ENSMUSG00000071796	6820431F20Rik	-	cadherin 11 pseudogene	pseudo
Merged-chr1-140927174-2	chr1	140925679	140928030	+	1	NA	Intergenic	L1Md_T|LINE|L1	-270452	NR_040604	75910	Mm.483845	NR_040604	ENSMUSG00000102368	4930590L20Rik	-	RIKEN cDNA 4930590L20 gene	ncRNA
Merged-chr16-3350931-2	chr16	3349514	3351962	+	1	NA	Intergenic	Intergenic	-241660	NM_146860	258859	Mm.377723	NM_146860	ENSMUSG00000051003	Olfr161	MOR131-1|OR912-47M6	olfactory receptor 161	protein-coding
Merged-chr8-69775006-1	chr8	69774829	69775184	+	1	NA	promoter-TSS (NM_177899)	promoter-TSS (NM_177899)	-95	NM_177899	330788	Mm.41364	NM_177899	ENSMUSG00000043090	Zfp866	9830167H18Rik|AI875089|C85843|D330038O06Rik	zinc finger protein 866	protein-coding
Merged-chr15-51762003-1	chr15	51761579	51762427	+	1	NA	Intergenic	Intergenic	103458	NM_080635	68135	Mm.289800	NM_080635	ENSMUSG00000022312	Eif3h	1110008A16Rik|40kD|9430017H16Rik|EIF3-P40|EIF3-gamma|Eif3s3	eukaryotic translation initiation factor 3, subunit H	protein-coding
Merged-chr19-16781264-1	chr19	16781147	16781381	+	1	NA	promoter-TSS (NM_173028)	promoter-TSS (NM_173028)	-331	NM_173028	271564	Mm.211963	NM_173028	ENSMUSG00000046230	Vps13a	4930425F11|4930516E05Rik|4930543C13Rik|9930023P20|Chac|Chorein|D330038K10Rik|mKIAA0986	vacuolar protein sorting 13A	protein-coding
Merged-chr1-146283800-1	chr1	146283661	146283939	+	1	NA	Intergenic	IAPEz-int|LTR|ERVK	-211829	NM_001357571	215378	Mm.441817	NM_153539	ENSMUSG00000035131	Brinp3	B830045N13Rik|Fam5c	bone morphogenetic protein/retinoic acid inducible neural specific 3	protein-coding
Merged-chr4-122859800-2	chr4	122859499	122860094	+	1	NA	TTS (NM_008917)	TTS (NM_008917)	23569	NM_008917	19063	Mm.277719	NM_008917	ENSMUSG00000028657	Ppt1	9530043G02Rik|AA960502|C77813|CLN1|D4Ertd184e|INCL|PPT	palmitoyl-protein thioesterase 1	protein-coding
Merged-chr1-33116306-2	chr1	33115527	33116113	+	1	NA	Intergenic	L1_Mm|LINE|L1	553974	NM_008922	19076	Mm.27705	NM_008922	ENSMUSG00000026134	Prim2	AI323589	DNA primase, p58 subunit	protein-coding
Merged-chr1-165530894-4	chr1	165529972	165533561	+	1	NA	intron (NM_173029, intron 13 of 33)	L1Md_T|LINE|L1	46583	NM_001357427	271639	Mm.66952	NM_173029	ENSMUSG00000026567	Adcy10	4930431D04Rik|4931412F17|Sacy|sAC	adenylate cyclase 10	protein-coding
Merged-chr12-3426945-1	chr12	3426123	3427767	+	1	NA	promoter-TSS (NR_030694)	promoter-TSS (NR_030694)	88	NM_172421	75302	Mm.120475	NM_172421	ENSMUSG00000037486	Asxl2	4930556B16Rik|mKIAA1685	additional sex combs like 2, transcriptional regulator	protein-coding
Merged-chr1-181743368-1	chr1	181743013	181743724	+	1	NA	Intergenic	Intergenic	99033	NM_133815	98386	Mm.4538	NM_133815	ENSMUSG00000004880	Lbr	AI505894|ic	lamin B receptor	protein-coding
Merged-chr8-20378606-29-4	chr8	20352120	20354515	+	1	NA	intron (NM_001177408, intron 6 of 9)	Lx5|LINE|L1	9885	NM_001177408	100040599	Mm.491087	NM_001177408	ENSMUSG00000074449	Gm15319	-	predicted gene 15319	protein-coding
Merged-chr15-10818610-1	chr15	10818282	10818938	+	1	NA	Intergenic	Intergenic	-10441	NR_040357	100502601	Mm.399434	NR_040357		Gm19276	-	predicted gene, 19276	ncRNA
Merged-chr15-102956187-1	chr15	102956049	102956252	+	1	NA	intron (NM_001024842, intron 1 of 1)	intron (NM_001024842, intron 1 of 1)	1624	NM_001024842	109663	Mm.37692	NM_001024842	ENSMUSG00000001656	Hoxc11	Hox-3.7	homeobox C11	protein-coding
Merged-chr19-10688918-1	chr19	10688344	10689708	+	1	NA	intron (NM_001361958, intron 1 of 4)	CpG	291	NM_001361959	107305	Mm.19091	NM_181403	ENSMUSG00000048832	Vps37c	5730409F24Rik|AU042646	vacuolar protein sorting 37C	protein-coding
Merged-chr13-65661113-1	chr13	65660880	65661979	+	1	NA	Intergenic	Intergenic	382575	NM_178364	170936	Mm.151546	NM_178364	ENSMUSG00000021514	Zfp369	B930030B22Rik|D230020H11Rik|NRIF2	zinc finger protein 369	protein-coding
Merged-chr3-30602143-1	chr3	30602036	30602250	+	1	NA	promoter-TSS (NM_030557)	promoter-TSS (NM_030557)	56	NM_001289622	80732	Mm.200378	NM_030557	ENSMUSG00000037730	Mynn	2810011C24Rik|AA415053|AI661031|AW049392|Mynr|SBBIZ1	myoneurin	protein-coding
Merged-chr5-15023138-1	chr5	15022171	15023492	+	1	NA	Intergenic	Intergenic	10176	NM_182957	66773	Mm.368256	NM_182957	ENSMUSG00000091897	Gm17019	-	predicted gene 17019	protein-coding
Merged-chr6-145932903-1	chr6	145932784	145933023	+	1	NA	intron (NM_001310837, intron 1 of 2)	LSU-rRNA_Hsa|rRNA|rRNA	1030	NM_001310837	16651	Mm.49689	NM_010656	ENSMUSG00000030255	Sspn	Krag	sarcospan	protein-coding
Merged-chr12-3189078-1	chr12	3188956	3189200	+	1	NA	Intergenic	MTC-int|LTR|ERVL-MaLR	-46713	NR_015551	74173	Mm.309774	NM_028796	ENSMUSG00000079179	Rab10os	1700012B15Rik|1810036A22Rik	RAB10, member RAS oncogene family, opposite strand	ncRNA
Merged-chr8-19912141-4	chr8	19903637	19905191	+	1	NA	intron (NM_001270553, intron 6 of 9)	intron (NM_001270553, intron 6 of 9)	174838	NM_001039553	626415	Mm.425517	NM_001039553	ENSMUSG00000096265	4930467E23Rik	TSAP	RIKEN cDNA 4930467E23 gene	protein-coding
Merged-chr1-171562099-1	chr1	171563845	171565185	+	1	NA	intron (NM_018729, intron 1 of 8)	MTC-int|LTR|ERVL-MaLR	5322	NM_018729	18106	Mm.2299	NM_018729	ENSMUSG00000004709	Cd244	2B4|C9.1|F730046O15Rik|Ly90|NAIL|NKR2B4|Nmrk|SLAMF4	CD244 natural killer cell receptor 2B4	protein-coding
Merged-chr2-98663980-3	chr2	98662244	98662805	+	1	NA	Intergenic	SYNREP_MM|Satellite|Satellite	1194867	NM_178725	241568	Mm.241682	NM_178725	ENSMUSG00000050587	Lrrc4c	6430556C10Rik|NGL-1	leucine rich repeat containing 4C	protein-coding
Merged-chr15-27630903-1	chr15	27630795	27631012	+	1	NA	promoter-TSS (NM_001013792)	promoter-TSS (NM_001013792)	-210	NM_001013792	432940	Mm.309164	NM_001013792	ENSMUSG00000046034	Otulin	C79097|Fam105b|m3Sapc|m7-1Sapc	OTU deubiquitinase with linear linkage specificity	protein-coding
Merged-chr10-58224498-3	chr10	58221450	58226372	+	1	NA	Intergenic	Intergenic	8764	NM_001081954	664783	Mm.482575	NM_001081954		Dux	AW822073|Dux4|Duxbl|EG664783	double homeobox	protein-coding
Merged-chr15-58823777-1	chr15	58823572	58823983	+	1	NA	promoter-TSS (NM_175212)	promoter-TSS (NM_175212)	-350	NM_175212	74868	Mm.293754	NM_175212	ENSMUSG00000062373	Tmem65	2610029O13Rik|4930438D12Rik	transmembrane protein 65	protein-coding
Merged-chr9-3019183-2-5	chr9	3017038	3018691	+	1	NA	Intergenic	GSAT_MM|Satellite|Satellite	20879	NR_039546	100628572		NR_039546	ENSMUSG00000106183	Mir101c	mir-101c|mmu-mir-101c	microRNA 101c	ncRNA
Merged-chrJH584304.1-52432-3-4	chrJH584304.1	18880	21113	+	1	NA	NA	NA	NA	NA
Merged-chrY-90800603-1	chrY	90800459	90800747	+	1	NA	intron (NR_137282, intron 2 of 2)	intron (NR_137282, intron 2 of 2)	15161	NM_133362	170942	Mm.76062	NM_133362	ENSMUSG00000096768	Erdr1	edr	erythroid differentiation regulator 1	protein-coding
Merged-chr15-103292733-1	chr15	103292589	103292877	+	1	NA	intron (NM_019817, intron 4 of 8)	intron (NM_019817, intron 4 of 8)	7608	NR_029766	724064		NR_029766	ENSMUSG00000065560	Mir148b	Mirn148b|mir-148b	microRNA 148b	ncRNA
Merged-chr10-23635287-3	chr10	23633782	23635598	+	1	NA	Intergenic	L1Md_T|LINE|L1	150761	NR_037680	100529074	Mm.371846	NR_037680	ENSMUSG00000070063	Snora33	ACA33|MBI-42	small nucleolar RNA, H/ACA box 33	snoRNA
Merged-chr1-47247148-3	chr1	47245452	47247993	+	1	NA	Intergenic	L1Md_A|LINE|L1	220403	NR_105768	102466969		NR_105768	ENSMUSG00000098876	Mir6350	Gm27958|mmu-mir-6350	microRNA 6350	ncRNA
Merged-chr10-81180503-2	chr10	81177664	81177771	+	1	NA	exon (NM_007907, exon 2 of 14)	exon (NM_007907, exon 2 of 14)	1086	NM_007907	13629	Mm.2903	NM_007907	ENSMUSG00000034994	Eef2	Ef-2	eukaryotic translation elongation factor 2	protein-coding
Merged-chr19-5456904-1	chr19	5456755	5457053	+	1	NA	TTS (NM_010235)	TTS (NM_010235)	659	NM_198616	240514	Mm.329657	NM_198616	ENSMUSG00000095098	Ccdc85b	AI842788|BB115872	coiled-coil domain containing 85B	protein-coding
Merged-chr15-9070876-1	chr15	9070572	9071181	+	1	NA	promoter-TSS (NM_001286255)	promoter-TSS (NM_001286255)	-384	NM_001286255	68646	Mm.244226	NM_001040395	ENSMUSG00000022253	Nadk2	MNADK|Nadkd1	NAD kinase 2, mitochondrial	protein-coding
Merged-chr5-13527211-1	chr5	13527118	13527304	+	1	NA	intron (NM_001243073, intron 7 of 17)	intron (NM_001243073, intron 7 of 17)	127902	NM_009152	20346	Mm.372039	NM_009152	ENSMUSG00000028883	Sema3a	Hsema-I|SEMA1|SemD|Semad|coll-1	sema domain, immunoglobulin domain (Ig), short basic domain, secreted, (semaphorin) 3A	protein-coding
Merged-chr18-82338853-2	chr18	82338931	82339618	+	1	NA	Intergenic	Intergenic	67503	NM_008082	14427	Mm.6219	NM_008082	ENSMUSG00000024553	Galr1	Galnr1	galanin receptor 1	protein-coding
Merged-chr15-100227349-1	chr15	100227201	100227497	+	1	NA	promoter-TSS (NM_007497)	promoter-TSS (NM_007497)	-510	NM_007497	11908	Mm.676	NM_007497	ENSMUSG00000023027	Atf1	-	activating transcription factor 1	protein-coding
Merged-chr1-18450628-2	chr1	18449433	18451984	+	1	NA	Intergenic	L1Md_T|LINE|L1	-185570	NM_001040027	77673	Mm.99530	NM_183124	ENSMUSG00000067773	Defb41	9230102D03Rik|BD-17|Bd-41|Defb16|Defb17|Gm15386	defensin beta 41	protein-coding
Merged-chr3-93572210-1	chr3	93572105	93572315	+	1	NA	Intergenic	Intergenic	17093	NM_009112	20194	Mm.1	NM_009112	ENSMUSG00000041959	S100a10	42C|AA409961|AL024248|CAL12|CLP11|Cal1l|p10|p11	S100 calcium binding protein A10 (calpactin)	protein-coding
Merged-chr19-46395254-1	chr19	46395026	46395482	+	1	NA	intron (NM_016860, intron 1 of 10)	CpG	481	NM_016860	54130	Mm.3118	NM_016860	ENSMUSG00000025228	Actr1a	Arp1|alpha-Arp1	ARP1 actin-related protein 1A, centractin alpha	protein-coding
Merged-chr10-13897417-2	chr10	13895430	13899185	+	1	NA	Intergenic	L1Md_T|LINE|L1	26027	NR_152745	102634635		NR_152745	ENSMUSG00000112172	Gm32172	-	predicted gene, 32172	ncRNA
Merged-chr6-47737665-1	chr6	47737531	47738145	+	1	NA	Intergenic	RMER12B|LTR|ERVK	6393	NR_002841	19799		NR_002841		Rn4.5s	-	4.5S RNA	rRNA
Merged-chr5-15691404-1	chr5	15689050	15690844	+	1	NA	intron (NR_001585, intron 1 of 4)	intron (NR_001585, intron 1 of 4)	9237	NR_001585	75858	Mm.359463	NR_001585	ENSMUSG00000089871	Speer4cos	4930568L21Rik|SPEER-7|Speer7-ps|Speer7-ps1	spermatogenesis associated glutamate (E)-rich protein 4C, opposite strand transcript	pseudo
Merged-chr6-23480402-1	chr6	23480271	23480534	+	1	NA	intron (NM_153163, intron 8 of 29)	L1Md_A|LINE|L1	169903	NM_198251	386611	Mm.436547	NM_198251	ENSMUSG00000051956	Rnf133	Greul2	ring finger protein 133	protein-coding
Merged-chr5-52114919-1	chr5	52114782	52115057	+	1	NA	Intergenic	CpG	21098	NR_105845	102466648		NR_105845	ENSMUSG00000098726	Mir6417	Gm27334|mmu-mir-6417	microRNA 6417	ncRNA
Merged-chr8-70282821-1	chr8	70282715	70282927	+	1	NA	promoter-TSS (NM_011984)	promoter-TSS (NM_011984)	-178	NM_011984	26558	Mm.388127	NM_011984	ENSMUSG00000003573	Homer3	AW146114	homer scaffolding protein 3	protein-coding
Merged-chr17-3036325-1	chr17	3035999	3038583	+	1	NA	Intergenic	Intergenic	46892	NR_003519	328734	Mm.335641	NR_003519		Pisd-ps2	D030013I16Rik	phosphatidylserine decarboxylase, pseudogene 2	pseudo
Merged-chr19-46761446-1	chr19	46761302	46761590	+	1	NA	promoter-TSS (NM_033569)	promoter-TSS (NM_033569)	-163	NM_033569	94219	Mm.306903	NM_033569	ENSMUSG00000064105	Cnnm2	AU015877|AW048635|Acdp2|Clp2	cyclin M2	protein-coding
Merged-chr15-33834983-1	chr15	33831654	33832650	+	1	NA	Intergenic	RLTR45-int|LTR|ERVK	-144269	NM_001085421	239364	Mm.60794	NM_001085421	ENSMUSG00000038984	Tspyl5	6330530B20|E130308C19Rik	testis-specific protein, Y-encoded-like 5	protein-coding
Merged-chr1-142358587-1	chr1	142358387	142358788	+	1	NA	Intergenic	IAPEz-int|LTR|ERVK	-1282110	NM_020025	26878	Mm.285580	NM_020025	ENSMUSG00000033849	B3galt2	-	UDP-Gal:betaGlcNAc beta 1,3-galactosyltransferase, polypeptide 2	protein-coding
Merged-chr1-173893479-1	chr1	173893666	173893936	+	1	NA	Intergenic	L1Md_A|LINE|L1	-13614	NM_001170853	100040462	Mm.463437	NM_001170853	ENSMUSG00000090272	Mndal	Gm2785|Ifi212	myeloid nuclear differentiation antigen like	protein-coding
Merged-chr2-13574556-2	chr2	13573928	13574990	+	1	NA	exon (NM_011701, exon 1 of 9)	exon (NM_011701, exon 1 of 9)	148	NM_011701	22352	Mm.268000	NM_011701	ENSMUSG00000026728	Vim	-	vimentin	protein-coding
Merged-chr17-25727521-1	chr17	25727350	25727693	+	1	NA	promoter-TSS (NM_145409)	promoter-TSS (NM_145409)	-106	NM_145409	214901	Mm.102540	NM_145409	ENSMUSG00000019214	Chtf18	6030457M03Rik|CTF18|Chl12	CTF18, chromosome transmission fidelity factor 18	protein-coding
Merged-chr8-20517612-11-4	chr8	20531475	20532335	+	1	NA	Intergenic	L1_Mus4|LINE|L1	-83022	NM_001270553	100861668	Mm.491087	NM_001270553	ENSMUSG00000095294	Gm21119	-	predicted gene, 21119	protein-coding
Merged-chr10-10960057-3	chr10	10959952	10961853	+	1	NA	intron (NM_001114333, intron 2 of 9)	L1Md_T|LINE|L1	121429	NM_001114333	14816	Mm.391904	NM_016976	ENSMUSG00000019828	Grm1	4930455H15Rik|Gm10828|Gprc1a|mGluR1|nmf373|rcw|wobl	glutamate receptor, metabotropic 1	protein-coding
Merged-chr11-44584675-1	chr11	44584449	44584883	+	1	NA	Intergenic	L1Md_T|LINE|L1	-1651	NR_126460	75389	Mm.261421	NR_126460	ENSMUSG00000086501	4930597A21Rik	-	RIKEN cDNA 4930597A21 gene	ncRNA
Merged-chr15-58869928-1	chr15	58869750	58870121	+	1	NA	Intergenic	Intergenic	-2714	NM_026642	68260	Mm.278805	NM_026642	ENSMUSG00000037085	Trmt12	4632406N01Rik|AI449275|Tyw2	tRNA methyltranferase 12	protein-coding
Merged-chr9-32354621-1	chr9	32354718	32354761	+	1	NA	Intergenic	(TG)n|Simple_repeat|Simple_repeat	-10502	NM_010605	16521	Mm.69472	NM_010605	ENSMUSG00000032034	Kcnj5	GIRK4|Kir3.4	potassium inwardly-rectifying channel, subfamily J, member 5	protein-coding
Merged-chr16-3345316-1	chr16	3343805	3345167	+	1	NA	Intergenic	B1_Mus1|SINE|Alu	-247912	NM_146860	258859	Mm.377723	NM_146860	ENSMUSG00000051003	Olfr161	MOR131-1|OR912-47M6	olfactory receptor 161	protein-coding
Merged-chr1-140045699-2	chr1	140043765	140046678	+	1	NA	Intergenic	L1Md_T|LINE|L1	138190	NM_009888	12628	Mm.8655	NM_009888	ENSMUSG00000026365	Cfh	Mud-1|NOM|Sas-1|Sas1	complement component factor h	protein-coding
Merged-chr17-23513284-1	chr17	23513180	23513906	+	1	NA	Intergenic	Lx2|LINE|L1	-33946	NM_001104581	619788	Mm.469847	NM_001104581	ENSMUSG00000091407	Vmn2r117	EG619788|V2Rp6	vomeronasal 2, receptor 117	protein-coding
Merged-chr8-27073990-1	chr8	27073627	27074108	+	1	NA	Intergenic	(TG)n|Simple_repeat|Simple_repeat	-11974	NM_054044	78560	Mm.87046	NM_054044	ENSMUSG00000031486	Adgra2	8430414O08Rik|9530074E10Rik|Gpr124|Tem5|mKIAA1531	adhesion G protein-coupled receptor A2	protein-coding
Merged-chr17-63678686-1	chr17	63678474	63678899	+	1	NA	Intergenic	Intergenic	-178106	NM_015794	50758	Mm.136366	NM_015794	ENSMUSG00000023965	Fbxl17	6330576B01Rik|AI452053|BB073797|C130023C01Rik|Fbx13|Fbxo13	F-box and leucine-rich repeat protein 17	protein-coding
Merged-chr8-19716878-10-4	chr8	19735334	19737454	+	1	NA	intron (NM_001270553, intron 5 of 9)	B1_Mur1|SINE|Alu	6818	NM_001039553	626415	Mm.425517	NM_001039553	ENSMUSG00000096265	4930467E23Rik	TSAP	RIKEN cDNA 4930467E23 gene	protein-coding
Merged-chr4-132843192-1	chr4	132843093	132843291	+	1	NA	promoter-TSS (NM_146154)	promoter-TSS (NM_146154)	-23	NM_146154	100336	Mm.105230	NM_146154	ENSMUSG00000028882	Ppp1r8	6330548N22Rik|AU044684|NIPP1	protein phosphatase 1, regulatory (inhibitor) subunit 8	protein-coding
Merged-chr8-20601641-24-8	chr8	20649118	20649849	+	1	NA	Intergenic	Intergenic	34556	NM_001270553	100861668	Mm.491087	NM_001270553	ENSMUSG00000095294	Gm21119	-	predicted gene, 21119	protein-coding
Merged-chr8-72161106-1	chr8	72160853	72161359	+	1	NA	promoter-TSS (NM_023126)	promoter-TSS (NM_023126)	-94	NM_023126	17274	Mm.162811	NM_023126	ENSMUSG00000003037	Rab8a	AA409338|Mel	RAB8A, member RAS oncogene family	protein-coding
Merged-chr5-15679930-1	chr5	15678434	15681463	+	1	NA	promoter-TSS (NR_001585)	promoter-TSS (NR_001585)	-762	NR_001585	75858	Mm.359463	NR_001585	ENSMUSG00000089871	Speer4cos	4930568L21Rik|SPEER-7|Speer7-ps|Speer7-ps1	spermatogenesis associated glutamate (E)-rich protein 4C, opposite strand transcript	pseudo
Merged-chr4-141214100-1	chr4	141213996	141214204	+	1	NA	intron (NM_001081174, intron 1 of 5)	intron (NM_001081174, intron 1 of 5)	144	NM_001081174	76166	Mm.271064	NM_001081174	ENSMUSG00000073733	Rsg1	6330545A04Rik|Gm723|b2b2804Clo|b2b2827Clo	REM2 and RAB-like small GTPase 1	protein-coding
Merged-chr10-87633185-2	chr10	87633372	87634390	+	1	NA	Intergenic	L1Md_T|LINE|L1	112086	NM_008777	18478	Mm.263539	NM_008777	ENSMUSG00000020051	Pah	AW106920	phenylalanine hydroxylase	protein-coding
Merged-chr19-41847160-1	chr19	41847054	41847266	+	1	NA	3' UTR (NM_177603, exon 1 of 1)	3' UTR (NM_177603, exon 1 of 1)	972	NM_177603	212398	Mm.222723	NM_177603	ENSMUSG00000047604	Frat2	-	frequently rearranged in advanced T cell lymphomas 2	protein-coding
Merged-chr10-112152005-2	chr10	112151972	112152613	+	1	NA	Intergenic	L1Md_T|LINE|L1	-11329	NM_001310675	353025	Mm.194428	NM_178278	ENSMUSG00000035694	Caps2	D630005B03Rik	calcyphosphine 2	protein-coding
Merged-chr3-104512130-1	chr3	104511874	104512386	+	1	NA	promoter-TSS (NM_001310698)	promoter-TSS (NM_001310698)	-212	NM_001310698	269473	Mm.34855	NM_001025067	ENSMUSG00000032913	Lrig2	4632419I10Rik|BB096938|LIG-2	leucine-rich repeats and immunoglobulin-like domains 2	protein-coding
Merged-chr5-137502407-1	chr5	137502088	137502726	+	1	NA	promoter-TSS (NM_028753)	promoter-TSS (NM_028753)	22	NM_028753	74097	Mm.290242	NM_028753	ENSMUSG00000029715	Pop7	0610037N12Rik|AI852017|Rpp20	processing of precursor 7, ribonuclease P family, (S. cerevisiae)	protein-coding
Merged-chr18-85698101-1	chr18	85697931	85698247	+	1	NA	Intergenic	LSU-rRNA_Hsa|rRNA|rRNA	-696863	NM_001360910	246317	Mm.329578	NM_144946	ENSMUSG00000050321	Neto1	AI851453|Btcl1|C130005O10Rik	neuropilin (NRP) and tolloid (TLL)-like 1	protein-coding
Merged-chr15-36742960-1	chr15	36742625	36743295	+	1	NA	Intergenic	Intergenic	47972	NM_001253807	22631	Mm.3360	NM_011740	ENSMUSG00000022285	Ywhaz	1110013I11Rik|14-3-3zeta|AI596267|AL022924|AU020854	tyrosine 3-monooxygenase/tryptophan 5-monooxygenase activation protein, zeta polypeptide	protein-coding
Merged-chr15-102625503-1	chr15	102625054	102625953	+	1	NA	promoter-TSS (NM_001310070)	promoter-TSS (NM_001310070)	-39	NM_001310066	223922	Mm.208714	NM_146065	ENSMUSG00000099083	Atf7	1110012F10Rik|9430065F09Rik|AI549878|C130020M04Rik	activating transcription factor 7	protein-coding
Merged-chr15-102671256-1	chr15	102670998	102671515	+	1	NA	promoter-TSS (NM_026468)	promoter-TSS (NM_026468)	-209	NM_026468	67942	Mm.10314	NM_026468	ENSMUSG00000062683	Atp5g2	1810041M08Rik	ATP synthase, H+ transporting, mitochondrial F0 complex, subunit C2 (subunit 9)	protein-coding
Merged-chr17-45433629-1	chr17	45433521	45433738	+	1	NA	promoter-TSS (NM_152810)	promoter-TSS (NM_152810)	78	NM_152810	71702	Mm.28270	NM_152810	ENSMUSG00000023932	Cdc5l	1200002I02Rik|AA408004|PCDC5RP	cell division cycle 5-like (S. pombe)	protein-coding
Merged-chr15-102935112-1	chr15	102934829	102935422	+	1	NA	Intergenic	CpG	-1728	NM_010463	15421	Mm.221179	NM_010463	ENSMUSG00000050328	Hoxc12	Hox-3.8	homeobox C12	protein-coding
Merged-chr12-115506624-1	chr12	115506415	115507092	+	1	NA	Intergenic	Intergenic	189041	NR_105810	102465205		NR_105810	ENSMUSG00000098336	Mir6388	Gm27925|mmu-mir-6388	microRNA 6388	ncRNA
Merged-chr19-45079869-1	chr19	45079711	45080028	+	1	NA	TTS (NM_001362398)	TTS (NM_001362398)	3782	NM_001362397	107250	Mm.24417	NM_178929	ENSMUSG00000025213	Kazald1	AI842353|Bono1|IGFBP-rP10	Kazal-type serine peptidase inhibitor domain 1	protein-coding
Merged-chr8-19801915-2	chr8	19800556	19802713	+	1	NA	intron (NM_001270553, intron 6 of 9)	intron (NM_001270553, intron 6 of 9)	72058	NM_001039553	626415	Mm.425517	NM_001039553	ENSMUSG00000096265	4930467E23Rik	TSAP	RIKEN cDNA 4930467E23 gene	protein-coding
Merged-chr17-17837699-1	chr17	17837537	17837861	+	1	NA	exon (NM_001162909, exon 6 of 9)	exon (NM_001162909, exon 6 of 9)	6724	NM_001162909	75202	Mm.227456	NM_029205	ENSMUSG00000080316	Spaca6	4930546H06Rik|9530079D04Rik|B230206P06Rik|Ncrna00085|SPACA6A|let-7e|mir-125a|mir-99b	sperm acrosome associated 6	protein-coding
Merged-chr5-33652540-1	chr5	33652309	33652772	+	1	NA	promoter-TSS (NM_009193)	promoter-TSS (NM_009193)	34	NM_001289725	20492	Mm.4172	NM_009193	ENSMUSG00000004642	Slbp	-	stem-loop binding protein	protein-coding
Merged-chr17-70738918-1	chr17	70738612	70739225	+	1	NA	intron (NM_001347411, intron 9 of 14)	ID4_|SINE|ID	107859	NM_001164077	21815	Mm.101034	NM_009372	ENSMUSG00000047407	Tgif1	AA959811|AI462167|Tgif	TGFB-induced factor homeobox 1	protein-coding
Merged-chr1-114559460-1	chr1	114559640	114559878	+	1	NA	Intergenic	L1Md_T|LINE|L1	-1125378	NM_001077425	636808	Mm.101576	NM_001077425	ENSMUSG00000070695	Cntnap5a	Caspr5-1|EG636808	contactin associated protein-like 5A	protein-coding
Merged-chr17-83993280-1	chr17	83993065	83993495	+	1	NA	Intergenic	Intergenic	-5272	NR_130994	78148	Mm.243918	NR_130994		8430430B14Rik	-	RIKEN cDNA 8430430B14 gene	ncRNA
Merged-chr4-88785557-1	chr4	88785193	88785921	+	1	NA	5' UTR (NM_001085532, exon 1 of 1)	5' UTR (NM_001085532, exon 1 of 1)	503	NM_001085532	545649	Mm.474424	NM_001085532	ENSMUSG00000099545	Gm13276	-	predicted gene 13276	protein-coding
Merged-chr5-149248101-1	chr5	149247963	149248226	+	1	NA	Intergenic	7SLRNA|srpRNA|srpRNA	-16910	NM_001308462	11690	Mm.19844	NM_009663	ENSMUSG00000060063	Alox5ap	Flap	arachidonate 5-lipoxygenase activating protein	protein-coding
Merged-chr14-4969309-2	chr14	4969172	4969492	+	1	NA	Intergenic	Intergenic	-81297	NM_175393	108978	Mm.396152	NM_175393	ENSMUSG00000096197	4930555G01Rik	-	RIKEN cDNA 4930555G01 gene	protein-coding
Merged-chr12-37194914-2	chr12	37192073	37192122	+	1	NA	Intergenic	L1Md_T|LINE|L1	-49542	NM_178767	319660	Mm.485540	NM_178767	ENSMUSG00000050103	Agmo	A530016O06Rik|AI790538|Tmem195	alkylglycerol monooxygenase	protein-coding
Merged-chrGL456393.1-51121-1	chrGL456393.1	50645	51598	+	1	NA	NA	NA	NA	NA
Merged-chr10-78575038-1	chr10	78574868	78575209	+	1	NA	promoter-TSS (NM_001359303)	promoter-TSS (NM_001359303)	47	NM_001359303	216136	Mm.2644	NM_173751	ENSMUSG00000032763	Ilvbl	5830463I21|AI415009	ilvB (bacterial acetolactate synthase)-like	protein-coding
Merged-chr1-80607178-1	chr1	80606995	80607361	+	1	NA	intron (NM_175291, intron 4 of 55)	L1Md_F2|LINE|L1	58174	NM_001285927	210293	Mm.133473	NM_175291	ENSMUSG00000038608	Dock10	9330153B10Rik|A630054M16Rik|Jr4|Jr5|R75174|ZIZ3|Zizimin3|mKIAA0694	dedicator of cytokinesis 10	protein-coding
Merged-chr15-41727646-1	chr15	41727537	41727755	+	1	NA	intron (NR_152565, intron 3 of 17)	RLTR31D_MM|LTR|ERVK	-61349	NM_001358976	170719	Mm.254267	NM_130885	ENSMUSG00000022307	Oxr1	2210416C20Rik|C7|C7B	oxidation resistance 1	protein-coding
Merged-chr3-75557028-1	chr3	75556853	75557203	+	1	NA	promoter-TSS (NM_019745)	promoter-TSS (NM_019745)	-176	NM_019745	56426	Mm.316473	NM_019745	ENSMUSG00000027835	Pdcd10	2410003B13Rik|Ccm3|Tfa15|Tfar15	programmed cell death 10	protein-coding
Merged-chr2-121807135-1	chr2	121806892	121807378	+	1	NA	promoter-TSS (NM_172673)	promoter-TSS (NM_172673)	-78	NM_172673	228564	Mm.121514	NM_172673	ENSMUSG00000027238	Frmd5	1500032A09Rik|A930004K21Rik|R75430	FERM domain containing 5	protein-coding
Merged-chr15-64622908-1	chr15	64622734	64623082	+	1	NA	Intergenic	Intergenic	-239989	NM_010026	13196	Mm.277236	NM_010026	ENSMUSG00000022377	Asap1	AV239055|DEF-1|Ddef1|PAP|mKIAA1249|s19	ArfGAP with SH3 domain, ankyrin repeat and PH domain1	protein-coding
Merged-chr19-23135579-1	chr19	23135475	23135684	+	1	NA	Intergenic	CpG	-5647	NM_010638	16601	Mm.291595	NM_010638	ENSMUSG00000033863	Klf9	2310051E17Rik|AA589643|BTEB-1|Bteb1|Gm9971	Kruppel-like factor 9	protein-coding
Merged-chr15-55906189-1	chr15	55905780	55906599	+	1	NA	exon (NM_016667, exon 1 of 7)	exon (NM_016667, exon 1 of 7)	760	NM_016667	20649	Mm.309425	NM_016667	ENSMUSG00000060429	Sntb1	-	syntrophin, basic 1	protein-coding
Merged-chr3-136669979-1	chr3	136669867	136670092	+	1	NA	promoter-TSS (NM_001293622)	promoter-TSS (NM_001293622)	-87	NM_008913	19055	Mm.331389	NM_008913	ENSMUSG00000028161	Ppp3ca	2900074D19Rik|CN|Caln|Calna|CnA	protein phosphatase 3, catalytic subunit, alpha isoform	protein-coding
Merged-chr5-112260486-1	chr5	112260371	112260602	+	1	NA	intron (NM_001312893, intron 3 of 5)	intron (NM_001312893, intron 3 of 5)	4666	NM_001312893	12960	Mm.29488	NM_023695	ENSMUSG00000029343	Crybb1	3110006K12Rik|BB1CRY	crystallin, beta B1	protein-coding
Merged-chr10-81320987-1	chr10	81320623	81321352	+	1	NA	promoter-TSS (NM_027381)	promoter-TSS (NM_027381)	-116	NM_027381	70312	Mm.87628	NM_027381	ENSMUSG00000034889	Cactin	2510012J08Rik	cactin, spliceosome C complex subunit	protein-coding
Merged-chr10-80261274-1	chr10	80261140	80261409	+	1	NA	promoter-TSS (NM_001347119)	promoter-TSS (NM_001347119)	-262	NM_010255	14431	Mm.7329	NM_010255	ENSMUSG00000020150	Gamt	AA571402|Spintz1	guanidinoacetate methyltransferase	protein-coding
Merged-chr8-20378606-29-15	chr8	20331880	20334563	+	1	NA	Intergenic	ORR1D1|LTR|ERVL-MaLR	29981	NM_001177408	100040599	Mm.491087	NM_001177408	ENSMUSG00000074449	Gm15319	-	predicted gene 15319	protein-coding
Merged-chr19-32305231-1	chr19	32305007	32305456	+	1	NA	intron (NM_144792, intron 2 of 9)	intron (NM_144792, intron 2 of 9)	44085	NM_001168525	208449	Mm.329810	NM_144792	ENSMUSG00000040451	Sgms1	9530058O11Rik|AI841905|C80702|Mob|Sms1|Sor1|Tmem23	sphingomyelin synthase 1	protein-coding
Merged-chrX-90716230-1	chrX	90716023	90716438	+	1	NA	Intergenic	MERVL-int|LTR|ERVL	-175912	NM_001101450	212952	Mm.477436	NM_001101450	ENSMUSG00000091497	Gm44	-	predicted gene 44	protein-coding
Merged-chr4-86748531-1	chr4	86748298	86748765	+	1	NA	promoter-TSS (NM_184088)	promoter-TSS (NM_184088)	-24	NM_184088	329877	Mm.273718	NM_184088	ENSMUSG00000038024	Dennd4c	1700065A05Rik|AA420392	DENN/MADD domain containing 4C	protein-coding
Merged-chr5-118028818-1	chr5	118028701	118028935	+	1	NA	intron (NR_151582, intron 1 of 7)	CpG	1075	NM_021344	57816	Mm.273285	NM_021344	ENSMUSG00000029359	Tesc	1010001A17Rik|2410011K10Rik|TE-1	tescalcin	protein-coding
Merged-chr8-20084125-19-4	chr8	20081194	20084036	+	1	NA	Intergenic	RMER6A|LTR|ERVK	214817	NR_030708	547150	Mm.359054	NR_030708	ENSMUSG00000071796	6820431F20Rik	-	cadherin 11 pseudogene	pseudo
Merged-chr8-40595622-1	chr8	40595526	40595718	+	1	NA	intron (NM_001040699, intron 4 of 13)	intron (NM_001040699, intron 4 of 13)	39170	NM_001040699	54384	Mm.294871	NM_019433	ENSMUSG00000039431	Mtmr7	-	myotubularin related protein 7	protein-coding
Merged-chr17-35916567-1	chr17	35916357	35916778	+	1	NA	promoter-TSS (NM_001163818)	promoter-TSS (NM_001163818)	-127	NM_001361454	66973	Mm.29484	NM_025878	ENSMUSG00000024436	Mrps18b	2400002C15Rik|MRP-S18-2|S18mt-b	mitochondrial ribosomal protein S18B	protein-coding
Merged-chr7-59616056-1	chr7	59615918	59616195	+	1	NA	intron (NR_146211, intron 91 of 171)	intron (NR_146211, intron 91 of 171)	60023	NR_002895	64243	Mm.423722	NR_002895	ENSMUSG00000096019	Snord116	MBII-85|Pwcr1	small nucleolar RNA, C/D box 116	snoRNA
Merged-chr15-99819829-1	chr15	99819496	99820162	+	1	NA	exon (NM_001113545, exon 4 of 11)	exon (NM_001113545, exon 4 of 11)	320	NM_023063	65970	Mm.33207	NM_023063	ENSMUSG00000023022	Lima1	Eplin	LIM domain and actin binding 1	protein-coding
Merged-chr3-8245577-2	chr3	8244681	8246573	+	1	NA	Intergenic	B1_Mus1|SINE|Alu	217471	NR_033512	620966	Mm.301719	NR_033512		Gm6194	1700003N22Rik|EG620966	transmembrane protein 189 pseudogene	pseudo
Merged-chr1-149184604-1	chr1	149184218	149184351	+	1	NA	Intergenic	L1Md_T|LINE|L1	738155	NM_001305632	18783	Mm.4186	NM_008869	ENSMUSG00000056220	Pla2g4a	Pla2g4|cPLA2|cPLA2-alpha|cPLA2alpha	phospholipase A2, group IVA (cytosolic, calcium-dependent)	protein-coding
Merged-chr15-12111633-1	chr15	12111506	12111760	+	1	NA	Intergenic	L2a|LINE|L2	-6218	NM_011767	22763	Mm.273496	NM_011767	ENSMUSG00000022201	Zfr	C920030H05Rik	zinc finger RNA binding protein	protein-coding
Merged-chr8-106415494-1	chr8	106415320	106415668	+	1	NA	5' UTR (NM_011764, exon 1 of 4)	5' UTR (NM_011764, exon 1 of 4)	155	NM_011764	22751	Mm.295582	NM_011764	ENSMUSG00000031907	Zfp90	6430515L01Rik|KRAB17|NK10|Zfp64|Zfp83|mKIAA1954	zinc finger protein 90	protein-coding
Merged-chr3-96044759-2	chr3	96044525	96045022	+	1	NA	intron (NM_013841, intron 7 of 14)	intron (NM_013841, intron 7 of 14)	13682	NM_013841	22365	Mm.263185	NM_013841	ENSMUSG00000015747	Vps45	AI462172|AW554165|mVps45	vacuolar protein sorting 45	protein-coding
Merged-chr6-127149835-1	chr6	127149302	127150368	+	1	NA	intron (NR_040275, intron 1 of 1)	intron (NR_040275, intron 1 of 1)	209	NR_040273	77558	Mm.358918	NR_040273	ENSMUSG00000097166	9330179D12Rik	-	RIKEN cDNA 9330179D12 gene	ncRNA
Merged-chr15-97767812-1	chr15	97767453	97768171	+	1	NA	promoter-TSS (NM_144850)	promoter-TSS (NM_144850)	-146	NM_001357630	223864	Mm.24028	NM_144850	ENSMUSG00000022469	Rapgef3	2310016P22Rik|9330170P05Rik|Epac|Epac1	Rap guanine nucleotide exchange factor (GEF) 3	protein-coding
Merged-chr8-7280318-1	chr8	7280061	7280576	+	1	NA	Intergenic	Intergenic	1380455	NM_010111	13642	Mm.209813	NM_010111	ENSMUSG00000001300	Efnb2	ELF-2|Epl5|Eplg5|Htk-L|LERK-5|Lerk5|NLERK-1	ephrin B2	protein-coding
Merged-chr8-4678545-1	chr8	4677929	4679161	+	1	NA	Intergenic	CpG	65375	NM_145591	233987	Mm.102799	NM_145591	ENSMUSG00000058748	Zfp958	-	zinc finger protein 958	protein-coding
Merged-chr15-99850520-1	chr15	99850377	99850664	+	1	NA	intron (NM_001113545, intron 1 of 10)	intron (NM_001113545, intron 1 of 10)	24936	NM_001113545	65970	Mm.33207	NM_023063	ENSMUSG00000023022	Lima1	Eplin	LIM domain and actin binding 1	protein-coding
Merged-chr8-71570204-1	chr8	71570007	71570402	+	1	NA	promoter-TSS (NM_001357182)	promoter-TSS (NM_001357182)	-390	NM_001357182	26457	Mm.38165	NM_011977	ENSMUSG00000031808	Slc27a1	FATP1|Fatp	solute carrier family 27 (fatty acid transporter), member 1	protein-coding
Merged-chr11-38016548-4	chr11	38016219	38018686	+	1	NA	Intergenic	L1Md_T|LINE|L1	358463	NR_131154	100039148	Mm.120467	NR_131154	ENSMUSG00000087388	Gm12128	-	predicted gene 12128	ncRNA
Merged-chr8-105387638-1	chr8	105387280	105387997	+	1	NA	intron (NM_001301173, intron 11 of 15)	intron (NM_001301173, intron 11 of 15)	12257	NM_001081333	102075	Mm.32034	NM_175321	ENSMUSG00000014782	Plekhg4	4931414L13Rik|AI448583|mFLJ00068	pleckstrin homology domain containing, family G (with RhoGef domain) member 4	protein-coding
Merged-chr12-42562511-2	chr12	42561515	42562001	+	1	NA	Intergenic	L1Md_T|LINE|L1	472459	NR_148724	102636207		NR_148724		Gm33340	Gm40882	predicted gene, 33340	ncRNA
Merged-chr3-37875639-1	chr3	37875525	37875753	+	1	NA	Intergenic	Intergenic	-23174	NR_040559	626410	Mm.389417	NR_040559	ENSMUSG00000106461	Gm20755	-	predicted gene, 20755	ncRNA
Merged-chr10-129239603-2	chr10	129239401	129240127	+	1	NA	TTS (NM_207620)	TTS (NM_207620)	1613	NM_207620	258232	Mm.391464	NM_207620	ENSMUSG00000096229	Olfr774	MOR111-11|MOR111-2	olfactory receptor 774	protein-coding
Merged-chr12-78351007-2	chr12	78350869	78351160	+	1	NA	intron (NM_172952, intron 2 of 23)	LSU-rRNA_Hsa|rRNA|rRNA	124359	NM_145965	268566	Mm.341742	NM_145965	ENSMUSG00000047454	Gphn	5730552E08Rik|AI662856|BC027112|C230040D23|GPH|GPHRYN|geph	gephyrin	protein-coding
Merged-chr4-62208558-1	chr4	62208319	62208797	+	1	NA	promoter-TSS (NM_001290353)	promoter-TSS (NM_001290353)	-12	NM_001290350	22696	Mm.5011	NM_009554	ENSMUSG00000028389	Zfp37	Tzn|Zfp-37	zinc finger protein 37	protein-coding
Merged-chrJH584304.1-52432-3-3	chrJH584304.1	477	5086	+	1	NA	NA	NA	NA	NA
Merged-chr10-19784809-2	chr10	19785640	19786691	+	1	NA	Intergenic	L1Md_T|LINE|L1	65294	NM_029529	76157	Mm.74324	NM_029529	ENSMUSG00000050473	Slc35d3	6230421J19Rik|Frcl1	solute carrier family 35, member D3	protein-coding
Merged-chr15-73318720-1	chr15	73318617	73318824	+	1	NA	intron (NM_001358046, intron 7 of 34)	intron (NM_001358046, intron 7 of 34)	-63838	NR_029561	387169		NR_029561	ENSMUSG00000065612	Mir151	Mirn151|mir-151|mmu-mir-151	microRNA 151	ncRNA
Merged-chr5-42155994-1	chr5	42155881	42156108	+	1	NA	intron (NR_131130, intron 1 of 2)	MIR|SINE|MIR	88034	NR_131130	433882	Mm.319353	NR_131130	ENSMUSG00000067285	Gm16223	EG433882	predicted gene 16223	ncRNA
Merged-chr7-25179552-1	chr7	25179273	25180016	+	1	NA	Intergenic	CpG	24575	NR_045848	434147	Mm.59171	NM_001033781	ENSMUSG00000074274	D930028M14Rik	EG434147	RIKEN cDNA D930028M14 gene	ncRNA
Merged-chr11-70189545-1	chr11	70189379	70189711	+	1	NA	Intergenic	Intergenic	22922	NM_010796	17312	Mm.252405	NM_010796	ENSMUSG00000000318	Clec10a	CD301a|M-ASGP-BP-1|Mgl|Mgl1	C-type lectin domain family 10, member A	protein-coding
Merged-chr17-73263251-1	chr17	73263106	73263396	+	1	NA	Intergenic	Intergenic	136045	NM_001033444	381122	Mm.81496	NM_001033444	ENSMUSG00000043705	Capn13	CANP 13|Gm943	calpain 13	protein-coding
Merged-chr11-76622665-1	chr11	76622406	76622924	+	1	NA	Intergenic	CpG	-44926	NM_198894	109934	Mm.258939	NM_198018	ENSMUSG00000017631	Abr	-	active BCR-related gene	protein-coding
Merged-chr1-140645949-4	chr1	140643117	140644394	+	1	NA	intron (NR_040604, intron 1 of 3)	L1Md_T|LINE|L1	12647	NR_040604	75910	Mm.483845	NR_040604	ENSMUSG00000102368	4930590L20Rik	-	RIKEN cDNA 4930590L20 gene	ncRNA
Merged-chr8-72643037-2	chr8	72642783	72643210	+	1	NA	Intergenic	Intergenic	-3715	NM_176940	319555	Mm.390076	NM_176940	ENSMUSG00000048148	Nwd1	A230063L24Rik	NACHT and WD repeat domain containing 1	protein-coding
Merged-chr12-49056506-2	chr12	49055633	49055806	+	1	NA	Intergenic	L1Md_T|LINE|L1	-327164	NM_001160112	15228	Mm.4704	NM_008241	ENSMUSG00000020950	Foxg1	2900064B05Rik|BF-1|Bf1|Hfh9|Hfhbf1	forkhead box G1	protein-coding
Merged-chr10-125156937-2	chr10	125156431	125156478	+	1	NA	Intergenic	L1Md_A|LINE|L1	152362	NM_001358915	20503	Mm.29161	NM_011391	ENSMUSG00000020102	Slc16a7	4921534N07Rik|9030411M13Rik|D630004K10Rik|Mct2	solute carrier family 16 (monocarboxylic acid transporters), member 7	protein-coding
Merged-chr10-110686021-3	chr10	110684278	110685483	+	1	NA	Intergenic	L1Md_T|LINE|L1	-60559	NM_001358560	52679	Mm.11747	NM_178609	ENSMUSG00000020185	E2f7	A630014C11Rik|D10Ertd739e|E2F-7	E2F transcription factor 7	protein-coding
Merged-chr3-127632551-1	chr3	127632757	127632775	+	1	NA	promoter-TSS (NM_009718)	promoter-TSS (NM_009718)	-370	NM_009718	11924	Mm.42017	NM_009718	ENSMUSG00000027967	Neurog2	Atoh4|Math4A|bHLHa8|ngn-2|ngn2	neurogenin 2	protein-coding
Merged-chr1-150852270-1	chr1	150852227	150852663	+	1	NA	intron (NM_001024720, intron 4 of 106)	L1Md_T|LINE|L1	140990	NM_001024720	545370	Mm.379425	NM_001024720	ENSMUSG00000066842	Hmcn1	EG545370|FIBL-6|Gm201	hemicentin 1	protein-coding
Merged-chr7-131554605-1	chr7	131554402	131554769	+	1	NA	intron (NM_145998, intron 1 of 1)	CpG	523	NM_145998	15372	Mm.303357	NM_145998	ENSMUSG00000050100	Hmx2	Nkx-5.2|Nkx5-2	H6 homeobox 2	protein-coding
Merged-chr19-21106476-1	chr19	21106367	21106586	+	1	NA	TTS (NR_126458)	TTS (NR_126458)	1766	NR_126458	75354	Mm.243873	NR_126458		4930554I06Rik	-	RIKEN cDNA 4930554I06 gene	ncRNA
Merged-chr10-51228235-2	chr10	51228503	51229058	+	1	NA	Intergenic	L1Md_A|LINE|L1	-251832	NM_008147	14727	Mm.439661	NM_008147	ENSMUSG00000112023	Lilr4b	Gp49a|gp49	leukocyte immunoglobulin-like receptor, subfamily B, member 4B	protein-coding
Merged-chr12-7114928-2	chr12	7114335	7115424	+	1	NA	Intergenic	L1Md_A|LINE|L1	265451	NR_045045	73575	Mm.179463	NR_045045	ENSMUSG00000102096	1700101O22Rik	-	RIKEN cDNA 1700101O22 gene	ncRNA
Merged-chr17-6430864-1	chr17	6429068	6431061	+	1	NA	promoter-TSS (NM_009342)	promoter-TSS (NM_009342)	-48	NM_009342	21648	Mm.1948	NM_009342	ENSMUSG00000096255	Dynlt1b	AGS2|Dynlt1|Tctex-1|Tctex1	dynein light chain Tctex-type 1B	protein-coding
Merged-chr15-79030798-1	chr15	79030649	79030947	+	1	NA	promoter-TSS (NM_001161712)	promoter-TSS (NM_001161712)	-76	NM_013847	26912	Mm.237085	NM_013847	ENSMUSG00000006378	Gcat	AI526977|Kbl	glycine C-acetyltransferase (2-amino-3-ketobutyrate-coenzyme A ligase)	protein-coding
Merged-chr12-90838886-2	chr12	90835323	90836403	+	1	NA	Intergenic	L1Md_T|LINE|L1	-96826	NM_010050	13371	Mm.21389	NM_010050	ENSMUSG00000007682	Dio2	5DII|AI324267|DIOII	deiodinase, iodothyronine, type II	protein-coding
Merged-chr10-78944424-3	chr10	78946031	78946188	+	1	NA	Intergenic	L1Md_T|LINE|L1	-9098	NM_207201	18372	Mm.391567	NM_207201	ENSMUSG00000094080	Olfr8	GA_x5J8B7TNKDU-1250-1574|MOR139-5P	olfactory receptor 8	protein-coding
Merged-chr15-78869128-1	chr15	78869033	78869223	+	1	NA	Intergenic	MT2A|LTR|ERVL	-8062	NM_145929	106039	Mm.251331	NM_145929	ENSMUSG00000033128	Gga1	4930406E12Rik|AU016030|AW209092	golgi associated, gamma adaptin ear containing, ARF binding protein 1	protein-coding
Merged-chr17-56277267-1	chr17	56277078	56277456	+	1	NA	promoter-TSS (NM_174989)	promoter-TSS (NM_174989)	-500	NM_174989	106759	Mm.203952	NM_174989	ENSMUSG00000047123	Ticam1	AW046014|AW547018|TICAM-1|TRIF	toll-like receptor adaptor molecule 1	protein-coding
Merged-chr1-119747241-2	chr1	119746268	119748332	+	1	NA	intron (NM_019933, intron 8 of 26)	L1Md_T|LINE|L1	89771	NM_019933	19258	Mm.458796	NM_019933	ENSMUSG00000026384	Ptpn4	PTPMEG|Ptn4|TEP|TEP/mPTPMEG|hPTP-MEG	protein tyrosine phosphatase, non-receptor type 4	protein-coding
Merged-chr8-104867387-1	chr8	104867276	104867499	+	1	NA	promoter-TSS (NR_033726)	promoter-TSS (NR_033726)	-37	NR_033726	667754	Mm.28191	NR_033726		Ces2d-ps	Gm9756	carboxylesterase 2D, pseudogene	pseudo
Merged-chr12-9631261-2	chr12	9630513	9632692	+	1	NA	Intergenic	L1Md_T|LINE|L1	57160	NM_011859	23967	Mm.45055	NM_011859	ENSMUSG00000048387	Osr1	Odd1|Osr	odd-skipped related transcription factor 1	protein-coding
Merged-chr1-87264404-1	chr1	87264305	87264503	+	1	NA	promoter-TSS (NR_151447)	promoter-TSS (NR_151447)	51	NR_151447	98363	Mm.247951	NM_028889	ENSMUSG00000026255	Efhd1	4931430I01Rik|AI452351|PP3051|mitocalcin	EF hand domain containing 1	protein-coding
Merged-chr12-62543857-2	chr12	62543251	62545199	+	1	NA	Intergenic	L1Md_T|LINE|L1	-143562	NR_131949	73309	Mm.276558	NR_131949		Spanxn4	1700047L15Rik	SPANX family, member N4	ncRNA
Merged-chr3-79629227-1	chr3	79628797	79629657	+	1	NA	promoter-TSS (NM_025794)	promoter-TSS (NM_025794)	148	NM_029482	75939	Mm.221520	NM_029482	ENSMUSG00000027811	4930579G24Rik	-	RIKEN cDNA 4930579G24 gene	protein-coding
Merged-chr1-68628508-2	chr1	68627918	68628354	+	1	NA	intron (NM_010154, intron 2 of 26)	L1Md_T|LINE|L1	479923	NM_010154	13869	Mm.442420	NM_010154	ENSMUSG00000062209	Erbb4	Her4|c-erbB-4	erb-b2 receptor tyrosine kinase 4	protein-coding
Merged-chr17-34603939-1	chr17	34603725	34604154	+	1	NA	promoter-TSS (NM_019403)	promoter-TSS (NM_019403)	-378	NM_019403	54197	Mm.274542	NM_019403	ENSMUSG00000015478	Rnf5	2410131O05Rik|AA407576|NG2	ring finger protein 5	protein-coding
Merged-chr15-66998604-1	chr15	66998422	66998786	+	1	NA	Intergenic	Intergenic	-28963	NM_008681	17988	Mm.30837	NM_008681	ENSMUSG00000005125	Ndrg1	CAP43|CMT4D|DRG1|HMSNL|NMSL|Ndr1|Ndrl|PROXY1|RTP|TDD5	N-myc downstream regulated gene 1	protein-coding
Merged-chr11-44311816-1	chr11	44311704	44311710	+	1	NA	Intergenic	L1Md_T|LINE|L1	-88356	NM_001303244	16160	Mm.239707	NM_008352	ENSMUSG00000004296	Il12b	Il-12b|Il-12p40|Il12p40|p40	interleukin 12b	protein-coding
Merged-chr10-80798628-1	chr10	80798528	80798729	+	1	NA	promoter-TSS (NM_013651)	promoter-TSS (NM_013651)	-2	NM_023900	78670	Mm.41479	NM_023900	ENSMUSG00000035278	Plekhj1	9530063M10Rik	pleckstrin homology domain containing, family J member 1	protein-coding
Merged-chr15-36608630-1	chr15	36608437	36608824	+	1	NA	5' UTR (NM_008774, exon 1 of 15)	5' UTR (NM_008774, exon 1 of 15)	343	NM_008774	18458	Mm.371570	NM_008774	ENSMUSG00000022283	Pabpc1	PABP|Pabp1|PabpI|Pabpl1|ePAB	poly(A) binding protein, cytoplasmic 1	protein-coding
Merged-chr15-102102444-1	chr15	102102180	102102708	+	1	NA	promoter-TSS (NM_153533)	promoter-TSS (NM_153533)	-490	NM_001355636	209039	Mm.29389	NM_153533	ENSMUSG00000037003	Tns2	C1-ten|Tenc1|nep|nph	tensin 2	protein-coding
Merged-chr19-29850499-1	chr19	29850316	29850683	+	1	NA	Intergenic	Intergenic	-37525	NM_177721	240614	Mm.125503	NM_177721	ENSMUSG00000074909	Ranbp6	C630001B19	RAN binding protein 6	protein-coding
Merged-chr8-94179196-1	chr8	94179054	94179339	+	1	NA	5' UTR (NM_013602, exon 1 of 3)	5' UTR (NM_013602, exon 1 of 3)	107	NM_013602	17748	Mm.192991	NM_013602	ENSMUSG00000031765	Mt1	MT-I|Mt-1	metallothionein 1	protein-coding
Merged-chr1-32780140-2	chr1	32779753	32780792	+	1	NA	Intergenic	L1Md_T|LINE|L1	-232979	NM_001164286	408191	Mm.479439	NM_001164286	ENSMUSG00000091318	Gm5415	EG408191|Senp14	predicted gene 5415	protein-coding
Merged-chr17-8525693-1	chr17	8525384	8525707	+	1	NA	Intergenic	Intergenic	-1256	NM_001290707	23984	Mm.87161	NM_011866	ENSMUSG00000023868	Pde10a	-	phosphodiesterase 10A	protein-coding
Merged-chr12-57914861-2	chr12	57913258	57915817	+	1	NA	Intergenic	L1Md_A|LINE|L1	-251626	NR_131112	217601	Mm.488987	NR_131112		BC042761	-	cDNA sequence BC042761	ncRNA
Merged-chr15-64477271-1	chr15	64477116	64477427	+	1	NA	Intergenic	L1MB8|LINE|L1	-94352	NM_010026	13196	Mm.277236	NM_010026	ENSMUSG00000022377	Asap1	AV239055|DEF-1|Ddef1|PAP|mKIAA1249|s19	ArfGAP with SH3 domain, ankyrin repeat and PH domain1	protein-coding
Merged-chr8-55361492-3	chr8	55362457	55364551	+	1	NA	Intergenic	Intergenic	408776	NM_001253756	234267	Mm.241700	NM_153581	ENSMUSG00000031517	Gpm6a	Gpm6|M6A	glycoprotein m6a	protein-coding
Merged-chr10-73965906-2	chr10	73965654	73966256	+	1	NA	intron (NM_001142739, intron 2 of 31)	L1Md_T|LINE|L1	144088	NM_001142735	11994	Mm.338933	NM_023115	ENSMUSG00000052613	Pcdh15	BB078305|Gm9815|Ush1f|av|nmf19|roda	protocadherin 15	protein-coding
Merged-chr17-6392641-1	chr17	6391860	6393251	+	1	NA	Intergenic	RLTR17B_Mm|LTR|ERVK	-37557	NM_009342	21648	Mm.1948	NM_009342	ENSMUSG00000096255	Dynlt1b	AGS2|Dynlt1|Tctex-1|Tctex1	dynein light chain Tctex-type 1B	protein-coding
Merged-chr11-15304868-1	chr11	15304764	15304911	+	1	NA	Intergenic	L1Md_A|LINE|L1	705597	NM_001164166	432536	Mm.33646	NM_001164166	ENSMUSG00000084135	Pom121l12	1700054H16Rik	POM121 membrane glycoprotein-like 12	protein-coding
Merged-chr15-100108014-1	chr15	100107819	100108210	+	1	NA	intron (NR_037311, intron 2 of 3)	intron (NR_037311, intron 2 of 3)	-46382	NM_172819	239667	Mm.243658	NM_172819	ENSMUSG00000023026	Dip2b	4932422C22|AI317237|AI854602|mKIAA1463	disco interacting protein 2 homolog B	protein-coding
Merged-chr11-3146193-2	chr11	3146156	3146580	+	1	NA	intron (NM_030207, intron 14 of 32)	intron (NM_030207, intron 14 of 32)	22347	NR_003517	236604	Mm.247625	NM_001004146		Pisd-ps1	-	phosphatidylserine decarboxylase, pseudogene 1	pseudo
Merged-chr10-29657469-1	chr10	29657240	29657717	+	1	NA	Intergenic	L1Md_T|LINE|L1	-121611	NM_028351	72780	Mm.45191	NM_028351	ENSMUSG00000019880	Rspo3	2810459H04Rik|AW742308|Cristin1|Thsd2	R-spondin 3	protein-coding
Merged-chr1-173767246-1	chr1	173767029	173767464	+	1	NA	promoter-TSS (NM_008329)	promoter-TSS (NM_008329)	-327	NM_008329	15951	Mm.261270	NM_008329	ENSMUSG00000073489	Ifi204	Ifi16|p204	interferon activated gene 204	protein-coding
Merged-chr9-79759910-1	chr9	79759779	79760041	+	1	NA	promoter-TSS (NM_009945)	promoter-TSS (NM_009945)	-57	NM_009945	12866	Mm.152627	NM_009945	ENSMUSG00000032330	Cox7a2	COX7AL|Cox7a3|CoxVIIa-L	cytochrome c oxidase subunit VIIa 2	protein-coding
Merged-chr10-10980085-3	chr10	10980183	10980745	+	1	NA	intron (NM_001114333, intron 2 of 9)	L1Md_T|LINE|L1	101867	NM_001114333	14816	Mm.391904	NM_016976	ENSMUSG00000019828	Grm1	4930455H15Rik|Gm10828|Gprc1a|mGluR1|nmf373|rcw|wobl	glutamate receptor, metabotropic 1	protein-coding
Merged-chr19-44750796-1	chr19	44750364	44751129	+	1	NA	Intergenic	Intergenic	-6648	NM_011037	18504	Mm.192158	NM_011037	ENSMUSG00000004231	Pax2	Opdc|Pax-2	paired box 2	protein-coding
Merged-chr2-98666786-2	chr2	98666236	98667318	+	1	NA	Intergenic	GSAT_MM|Satellite|Satellite	1199120	NM_178725	241568	Mm.241682	NM_178725	ENSMUSG00000050587	Lrrc4c	6430556C10Rik|NGL-1	leucine rich repeat containing 4C	protein-coding
Merged-chr11-77981943-1	chr11	77981741	77982146	+	1	NA	promoter-TSS (NM_174852)	promoter-TSS (NM_174852)	-873	NM_174852	268448	Mm.274329	NM_174852	ENSMUSG00000037791	Phf12	2410142K10Rik|F630045O13|PF1|mKIAA1523	PHD finger protein 12	protein-coding
Merged-chr1-187066716-3	chr1	187064183	187068752	+	1	NA	intron (NM_028848, intron 9 of 9)	L1Md_T|LINE|L1	57898	NR_151534	105244050		NR_151534		Gm15509	-	predicted gene 15509	ncRNA
Merged-chr10-7725984-1	chr10	7725888	7726081	+	1	NA	promoter-TSS (NM_011835)	promoter-TSS (NM_011835)	-16	NM_011835	23924	Mm.28127	NM_011835	ENSMUSG00000019794	Katna1	-	katanin p60 (ATPase-containing) subunit A1	protein-coding
Merged-chr19-34662297-1	chr19	34662200	34662395	+	1	NA	Intergenic	Intergenic	21408	NM_008331	15957	Mm.439751	NM_008331	ENSMUSG00000034459	Ifit1	ISG56|Ifi56|P56	interferon-induced protein with tetratricopeptide repeats 1	protein-coding
Merged-chr19-53038693-1	chr19	53038588	53038799	+	1	NA	promoter-TSS (NM_133216)	promoter-TSS (NM_133216)	-39	NM_133216	170750	Mm.99776	NM_133216	ENSMUSG00000025027	Xpnpep1	D230045I08Rik|sAMP	X-prolyl aminopeptidase (aminopeptidase P) 1, soluble	protein-coding
Merged-chr10-10030106-4	chr10	10029192	10030429	+	1	NA	Intergenic	L1Md_T|LINE|L1	-128770	NM_001081344	78808	Mm.331751	NM_030191	ENSMUSG00000019790	Stxbp5	0710001E20Rik|4930565N16Rik|AW742610|LGL3|mKIAA1006	syntaxin binding protein 5 (tomosyn)	protein-coding
Merged-chr19-60946072-1	chr19	60945979	60946166	+	1	NA	intron (NM_018869, intron 1 of 15)	intron (NM_018869, intron 1 of 15)	56323	NM_018869	14773	Mm.279400	NM_018869	ENSMUSG00000003228	Grk5	Gprk5	G protein-coupled receptor kinase 5	protein-coding
Merged-chr10-57485952-1	chr10	57485793	57486112	+	1	NA	promoter-TSS (NM_008297)	promoter-TSS (NM_008297)	401	NR_045353	74928	Mm.416643	NR_045353	ENSMUSG00000097370	4930467K11Rik	-	RIKEN cDNA 4930467K11 gene	ncRNA
Merged-chr15-78989124-1	chr15	78988655	78989263	+	1	NA	intron (NM_001024716, intron 2 of 13)	MIR3|SINE|MIR	5903	NM_001024716	110253	Mm.123714	NM_138579	ENSMUSG00000033088	Triobp	AI428493|EST478828|Tara|mKIAA1662	TRIO and F-actin binding protein	protein-coding
Merged-chr15-58076768-1	chr15	58076518	58077019	+	1	NA	promoter-TSS (NM_001042438)	promoter-TSS (NM_001042438)	-260	NM_009572	22770	Mm.244931	NM_009572	ENSMUSG00000022361	Zhx1	-	zinc fingers and homeoboxes 1	protein-coding
Merged-chr10-74348394-2	chr10	74347982	74348928	+	1	NA	intron (NM_001142737, intron 14 of 30)	L1Md_T|LINE|L1	526588	NM_001142735	11994	Mm.338933	NM_023115	ENSMUSG00000052613	Pcdh15	BB078305|Gm9815|Ush1f|av|nmf19|roda	protocadherin 15	protein-coding
Merged-chr19-32756481-1	chr19	32756350	32756612	+	1	NA	Intergenic	CpG	-1096	NM_008960	19211	Mm.245395	NM_008960	ENSMUSG00000013663	Pten	2310035O07Rik|A130070J02Rik|AI463227|B430203M17Rik|MMAC1|PTENbeta|TEP1	phosphatase and tensin homolog	protein-coding
Merged-chr15-31367139-1	chr15	31366343	31367935	+	1	NA	exon (NM_026153, exon 1 of 2)	exon (NM_026153, exon 1 of 2)	620	NM_001357923	67434	Mm.102470	NM_026153	ENSMUSG00000022237	Ankrd33b	0610012A05Rik|3021401C12Rik|5730557B15Rik	ankyrin repeat domain 33B	protein-coding
Merged-chr12-49306732-1	chr12	49305970	49307363	+	1	NA	Intergenic	L1Md_A|LINE|L1	-76217	NM_001160112	15228	Mm.4704	NM_008241	ENSMUSG00000020950	Foxg1	2900064B05Rik|BF-1|Bf1|Hfh9|Hfhbf1	forkhead box G1	protein-coding
Merged-chr8-36962200-1	chr8	36962083	36962318	+	1	NA	Intergenic	Intergenic	-9758	NM_001194940	50768	Mm.125155	NM_015802	ENSMUSG00000031523	Dlc1	A730069N07Rik|Arhgap7|HP|STARD12|dlc-1	deleted in liver cancer 1	protein-coding
Merged-chr4-32179971-1	chr4	32179766	32180177	+	1	NA	Intergenic	Intergenic	215864	NM_172688	26409	Mm.258589	NM_009316	ENSMUSG00000028284	Map3k7	B430101B05|C87327|Tak1	mitogen-activated protein kinase kinase kinase 7	protein-coding
Merged-chrGL456239.1-3947-1	chrGL456239.1	3087	4076	+	1	NA	NA	NA	NA	NA
Merged-chr11-51915971-1	chr11	51915743	51916199	+	1	NA	Intergenic	Intergenic	-51660	NM_029976	52626	Mm.289456	NM_029976	ENSMUSG00000020392	Cdkn2aipnl	A430101B06Rik|AA409260|D11Ertd497e|MNCb-1520	CDKN2A interacting protein N-terminal like	protein-coding
Merged-chr10-65942542-2	chr10	65943394	65944001	+	1	NA	Intergenic	L1Md_A|LINE|L1	180367	NR_038039	69433	Mm.23366	NR_038039	ENSMUSG00000100000	1700023F02Rik	AV205046	RIKEN cDNA 1700023F02 gene	ncRNA
Merged-chr1-56381464-2	chr1	56381209	56382026	+	1	NA	Intergenic	L1Md_T|LINE|L1	255834	NM_027661	71066	Mm.152656	NM_027661	ENSMUSG00000045336	Hsfy2	4933413G11Rik|Hspy2l	heat shock transcription factor, Y-linked 2	protein-coding
Merged-chr16-17275992-1	chr16	17276011	17276090	+	1	NA	promoter-TSS (NM_177473)	promoter-TSS (NM_177473)	-250	NM_177473	224019	Mm.246388	NM_177473	ENSMUSG00000055692	Tmem191c	4933405M22Rik|D16Bwg1494e|MNCb-4137	transmembrane protein 191C	protein-coding
Merged-chr5-139479247-1	chr5	139479130	139479364	+	1	NA	intron (NM_133349, intron 3 of 6)	intron (NM_133349, intron 3 of 6)	5244	NM_133349	100494	Mm.24521	NM_133349	ENSMUSG00000053581	Zfand2a	AA407930|AU016206|Airap	zinc finger, AN1-type domain 2A	protein-coding
Merged-chrCHR_MG4264_PATCH-58248852-3	chrCHR_MG4264_PATCH	58245947	58246723	+	1	NA	NA	NA	NA	NA
Merged-chr10-56895665-2	chr10	56894544	56895852	+	1	NA	Intergenic	L1Md_T|LINE|L1	463217	NR_152768	102640560	Mm.417249	NR_152768		Gm36595	-	predicted gene, 36595	ncRNA
Merged-chr11-98327688-1	chr11	98327584	98328504	+	1	NA	exon (NM_010895, exon 2 of 2)	exon (NM_010895, exon 2 of 2)	1601	NM_010895	18013	Mm.4814	NM_010895	ENSMUSG00000038255	Neurod2	Ndrf|bHLHa1	neurogenic differentiation 2	protein-coding
Merged-chr5-151368629-1	chr5	151368467	151368792	+	1	NA	promoter-TSS (NR_045699)	promoter-TSS (NR_045699)	-46	NR_045700	625175	Mm.443286	NR_045699	ENSMUSG00000097321	1700028E10Rik	A630054D14|Gm6561	RIKEN cDNA 1700028E10 gene	ncRNA
Merged-chr15-100552007-1	chr15	100551905	100552110	+	1	NA	promoter-TSS (NM_033476)	promoter-TSS (NM_033476)	1	NM_033476	21422	Mm.219040	NM_033476	ENSMUSG00000009733	Tfcp2	CP-2|CP2|D230015P20Rik|LBP-1c|LBP-1d|LBP1|LSF|Tcfcp2|UBP-1	transcription factor CP2	protein-coding
Merged-chr15-80915438-1	chr15	80915300	80915577	+	1	NA	intron (NM_177124, intron 15 of 21)	intron (NM_177124, intron 15 of 21)	-24601	NR_039573	100628612		NR_039573	ENSMUSG00000092868	Mir5113	mir-5113|mmu-mir-5113|mu-mir-5113	microRNA 5113	ncRNA
Merged-chr2-122719453-1	chr2	122719309	122719597	+	1	NA	Intergenic	L1M5|LINE|L1	-16790	NM_001290993	22785	Mm.27801	NM_011774	ENSMUSG00000005802	Slc30a4	Znt4|lm|znT-4	solute carrier family 30 (zinc transporter), member 4	protein-coding
Merged-chr15-82015914-1	chr15	82015420	82016408	+	1	NA	promoter-TSS (NM_010247)	promoter-TSS (NM_010247)	306	NM_134095	28075	Mm.474453	NM_134095	ENSMUSG00000022472	Desi1	AI427858|AI850401|D15Wsu75e|DeSI-1|Fam152b|Pppde2	desumoylating isopeptidase 1	protein-coding
Merged-chr8-71396871-1	chr8	71396600	71397142	+	1	NA	promoter-TSS (NM_026636)	promoter-TSS (NM_026636)	16	NM_026636	68251	Mm.21749	NM_026636	ENSMUSG00000031820	Babam1	5430437P03Rik|Merit40	BRISC and BRCA1 A complex member 1	protein-coding
Merged-chr6-83069903-1	chr6	83070135	83070502	+	1	NA	promoter-TSS (NM_009392)	promoter-TSS (NM_009392)	-93	NM_009392	21909	Mm.37	NM_009392	ENSMUSG00000068327	Tlx2	Enx|Hox11L.1|Hox11l1|NCX|Ncx1|Tlx1l1|Tlx1l2	T cell leukemia, homeobox 2	protein-coding
Merged-chr8-122281679-1	chr8	122281379	122281980	+	1	NA	promoter-TSS (NM_009569)	promoter-TSS (NM_009569)	-462	NM_009569	22761	Mm.3105	NM_009569	ENSMUSG00000049577	Zfpm1	FOG|Fog1	zinc finger protein, multitype 1	protein-coding
Merged-chr11-54140381-2	chr11	54140029	54140714	+	1	NA	Intergenic	(GGA)n|Simple_repeat|Simple_repeat	39447	NM_011031	18452	Mm.3705	NM_011031	ENSMUSG00000018906	P4ha2	AA407196|C76437|P4hl	procollagen-proline, 2-oxoglutarate 4-dioxygenase (proline 4-hydroxylase), alpha II polypeptide	protein-coding
Merged-chr1-20577907-4-2	chr1	20579291	20580329	+	1	NA	intron (NM_153179, intron 11 of 66)	L1Md_A|LINE|L1	38247	NM_153179	241035	Mm.249253	NM_153179	ENSMUSG00000043760	Pkhd1	AI118496|AI182499|FPC|Tigm1	polycystic kidney and hepatic disease 1	protein-coding
Merged-chr1-166469936-2	chr1	166469699	166470041	+	1	NA	Intergenic	L1Md_T|LINE|L1	-14382	NR_151518	102636226	Mm.412602	NR_151518		Gm33354	-	predicted gene, 33354	ncRNA
Merged-chr4-125131846-1	chr4	125131659	125132033	+	1	NA	Intergenic	Intergenic	-3965	NM_153159	230738	Mm.402	NM_153159	ENSMUSG00000042677	Zc3h12a	BC036563|MCPIP|MCPIP-1|Mcpip1|Reg1	zinc finger CCCH type containing 12A	protein-coding
Merged-chr10-130594880-2	chr10	130594774	130594988	+	1	NA	Intergenic	(TTAGGG)n|Simple_repeat|Simple_repeat	-97502	NM_001103366	625131	Mm.469844	NM_001103366	ENSMUSG00000091511	Vmn2r87	EG625131	vomeronasal 2, receptor 87	protein-coding
Merged-chr15-77842430-1	chr15	77842225	77842635	+	1	NA	promoter-TSS (NM_022410)	promoter-TSS (NM_022410)	-255	NM_022410	17886	Mm.29677	NM_022410	ENSMUSG00000022443	Myh9	Fltn|Myhn-1|Myhn1|NMHCIIA|NMMHC-A|NMMHC-IIA|TU72.6	myosin, heavy polypeptide 9, non-muscle	protein-coding
Merged-chr5-140151027-1	chr5	140150681	140151374	+	1	NA	intron (NR_152617, intron 11 of 16)	intron (NR_152617, intron 11 of 16)	23891	NM_001359027	17120	Mm.27250	NM_010752	ENSMUSG00000029554	Mad1l1	AI173502|AW550425|Mad1	MAD1 mitotic arrest deficient 1-like 1	protein-coding
Merged-chr2-158028523-1	chr2	158028403	158028643	+	1	NA	promoter-TSS (NM_001291136)	promoter-TSS (NM_001291136)	26	NM_001291135	70470	Mm.290810	NM_027434	ENSMUSG00000027651	Rprd1b	2610304G08Rik|2810446G03Rik|Crept	regulation of nuclear pre-mRNA domain containing 1B	protein-coding
Merged-chr10-89599482-1	chr10	89599358	89599607	+	1	NA	intron (NM_182959, intron 3 of 11)	intron (NM_182959, intron 3 of 11)	333	NM_001310710	216227	Mm.233921	NM_182959	ENSMUSG00000019935	Slc17a8	BC042593|Vglut3	solute carrier family 17 (sodium-dependent inorganic phosphate cotransporter), member 8	protein-coding
Merged-chr1-56718130-3	chr1	56719334	56720674	+	1	NA	Intergenic	L1Md_T|LINE|L1	-82553	NM_027661	71066	Mm.152656	NM_027661	ENSMUSG00000045336	Hsfy2	4933413G11Rik|Hspy2l	heat shock transcription factor, Y-linked 2	protein-coding
Merged-chr4-3053270-1	chr4	3050052	3051527	+	1	NA	Intergenic	Intergenic	-121294	NM_001167534	100312470	Mm.480297	NM_001167534	ENSMUSG00000115072	Vmn1r2	Gm11776	vomeronasal 1 receptor 2	protein-coding
Merged-chr19-46504371-1	chr19	46503675	46504671	+	1	NA	intron (NM_053100, intron 1 of 5)	intron (NM_053100, intron 1 of 5)	2525	NM_053100	93679	Mm.392177	NM_053100	ENSMUSG00000025034	Trim8	AA408830|BB006755|GERP|Rnf27	tripartite motif-containing 8	protein-coding
Merged-chr12-30995864-3	chr12	30994704	30997765	+	1	NA	Intergenic	L1Md_T|LINE|L1	-77734	NM_027828	104943	Mm.248938	NM_027828	ENSMUSG00000036136	Fam110c	9030611O19Rik|AU019489	family with sequence similarity 110, member C	protein-coding
Merged-chr17-83632464-1	chr17	83632317	83632611	+	1	NA	promoter-TSS (NM_153512)	promoter-TSS (NM_153512)	-569	NM_153512	225030	Mm.223506	NM_153512	ENSMUSG00000045053	Kcng3	KV6.3|Kv10.1a|Kv10.1b	potassium voltage-gated channel, subfamily G, member 3	protein-coding
Merged-chrJH584292.1-14429-1	chrJH584292.1	14086	14773	+	1	NA	NA	NA	NA	NA
Merged-chr1-88283362-1-2	chr1	88286991	88288219	+	1	NA	Intergenic	Intergenic	-10026	NM_198652	381280	Mm.384762	NM_198652	ENSMUSG00000044783	Hjurp	6430706D22Rik|A730008H23Rik|C330011F01Rik|Gm975|Mfleg1	Holliday junction recognition protein	protein-coding
Merged-chr6-47660778-5-5	chr6	47663128	47664468	+	1	NA	promoter-TSS (NR_002841).3	promoter-TSS (NR_002841).3	-43	NR_002841	19799		NR_002841		Rn4.5s	-	4.5S RNA	rRNA
Merged-chr1-81502978-3	chr1	81501927	81504459	+	1	NA	Intergenic	L1Md_T|LINE|L1	425786	NM_001356397	241134	Mm.313904	NM_172849	ENSMUSG00000054976	Nyap2	9430031J16Rik|Jr6|Kiaa1486	neuronal tyrosine-phophorylated phosphoinositide 3-kinase adaptor 2	protein-coding
Merged-chr15-99840238-1	chr15	99840126	99840350	+	1	NA	intron (NM_001113545, intron 2 of 10)	MLT1G3|LTR|ERVL-MaLR	-20089	NM_023063	65970	Mm.33207	NM_023063	ENSMUSG00000023022	Lima1	Eplin	LIM domain and actin binding 1	protein-coding
Merged-chr16-10754626-1	chr16	10754504	10754748	+	1	NA	Intergenic	Intergenic	30910	NM_009896	12703	Mm.130	NM_009896	ENSMUSG00000038037	Socs1	Cish1|Cish7|JAB|SOCS-1|SSI-1	suppressor of cytokine signaling 1	protein-coding
Merged-chr1-101306738-3	chr1	101306470	101308518	+	1	NA	Intergenic	L1Md_T|LINE|L1	151726	NR_037989	100504525	Mm.87065	NR_037989	ENSMUSG00000100684	Gm20268	-	predicted gene, 20268	ncRNA
Merged-chr1-152463675-2	chr1	152463067	152464010	+	1	NA	intron (NM_177756, intron 1 of 11)	L1Md_T|LINE|L1	63671	NM_177756	269132	Mm.23782	NM_177756	ENSMUSG00000032649	Colgalt2	AI427652|D730024P12|Glt25d2	collagen beta(1-O)galactosyltransferase 2	protein-coding
Merged-chr8-19716878-10-3	chr8	19727903	19729343	+	1	NA	promoter-TSS (NM_001039553)	promoter-TSS (NM_001039553)	-953	NM_001270553	100861668	Mm.491087	NM_001270553	ENSMUSG00000095294	Gm21119	-	predicted gene, 21119	protein-coding
Merged-chr1-44906751-3	chr1	44907496	44909047	+	1	NA	Intergenic	L1Md_T|LINE|L1	-163322	NR_040602	75066	Mm.416932	NR_040602	ENSMUSG00000101701	4930521E06Rik	-	RIKEN cDNA 4930521E06 gene	ncRNA
Merged-chr5-91283217-1	chr5	91283088	91283346	+	1	NA	promoter-TSS (NR_040428)	promoter-TSS (NR_040428)	-141	NR_040428	100503265	Mm.125059	NR_040428	ENSMUSG00000107198	Gm19619	-	predicted gene, 19619	ncRNA
Merged-chr12-33995039-2	chr12	33994613	33995600	+	1	NA	Intergenic	L1Md_A|LINE|L1	37435	NM_011658	22160	Mm.3280	NM_011658	ENSMUSG00000035799	Twist1	M-Twist|Pde|Ska10|Ska<m10Jus>|Twist|bHLHa38|pdt	twist basic helix-loop-helix transcription factor 1	protein-coding
Merged-chr5-3320938-1	chr5	3320938	3321042	+	1	NA	Intergenic	MTEb|LTR|ERVL-MaLR	-22903	NM_009873	12571	Mm.31672	NM_009873	ENSMUSG00000040274	Cdk6	AI504062|Crk2	cyclin-dependent kinase 6	protein-coding
Merged-chr10-31997859-2	chr10	31997522	31999007	+	1	NA	intron (NM_001025286, intron 3 of 3)	L1Md_T|LINE|L1	-388539	NM_001146349	268291	Mm.295212	NM_001146349	ENSMUSG00000063760	Rnf217	AU016819|Ibrdc1	ring finger protein 217	protein-coding
Merged-chr11-59506391-1	chr11	59506257	59506526	+	1	NA	non-coding (NR_135273, exon 1 of 4)	non-coding (NR_135273, exon 1 of 4)	249	NM_001291014	268417	Mm.239793	NM_172941	ENSMUSG00000020472	Zkscan17	Nizp1|Zfp496|Znf496	zinc finger with KRAB and SCAN domains 17	protein-coding
Merged-chr19-44709502-1	chr19	44709359	44709646	+	1	NA	Intergenic	L2c|LINE|L2	-47892	NM_011037	18504	Mm.192158	NM_011037	ENSMUSG00000004231	Pax2	Opdc|Pax-2	paired box 2	protein-coding
Merged-chr19-4000283-1	chr19	4000018	4000549	+	1	NA	promoter-TSS (NM_025529)	promoter-TSS (NM_025529)	-297	NM_025529	66387	Mm.259222	NM_025529	ENSMUSG00000110949	Nudt8	2310039H17Rik	nudix (nucleoside diphosphate linked moiety X)-type motif 8	protein-coding
Merged-chr10-53669745-2-2	chr10	53670530	53671709	+	1	NA	intron (NM_001081428, intron 9 of 17)	L1Md_T|LINE|L1	-40680	NM_027830	71567	Mm.278221	NM_027830	ENSMUSG00000058298	Mcm9	9030408O17Rik|Gm235|Mcmdc1	minichromosome maintenance 9 homologous recombination repair factor	protein-coding
Merged-chr17-3013653-5-2	chr17	3006430	3007466	+	1	NA	Intergenic	Intergenic	77235	NR_003519	328734	Mm.335641	NR_003519		Pisd-ps2	D030013I16Rik	phosphatidylserine decarboxylase, pseudogene 2	pseudo
Merged-chr10-21160447-1	chr10	21160180	21160714	+	1	NA	intron (NM_001198914, intron 1 of 15)	CpG	537	NM_001198914	17863	Mm.52109	NM_010848	ENSMUSG00000019982	Myb	AI550390|M16449|c-myb	myeloblastosis oncogene	protein-coding
Merged-chr14-124801896-2	chr14	124801551	124802231	+	1	NA	Intergenic	(TTAGGG)n|Simple_repeat|Simple_repeat	-124764	NM_207667	14169	Mm.206362	NM_010201	ENSMUSG00000025551	Fgf14	FHF-4|Fhf4|Tg(tetO-MAPT*P301L)4510Kha|mFHF-4(1B)	fibroblast growth factor 14	protein-coding
Merged-chr19-53390549-1	chr19	53390260	53390839	+	1	NA	promoter-TSS (NM_001356986)	promoter-TSS (NM_001356986)	85	NM_172429	76479	Mm.313687	NM_172429	ENSMUSG00000025024	Smndc1	-	survival motor neuron domain containing 1	protein-coding
Merged-chr3-137552928-1	chr3	137552591	137553266	+	1	NA	promoter-TSS (NM_177665)	promoter-TSS (NM_177665)	-306	NM_177665	229862	Mm.246591	NM_177665	ENSMUSG00000055138	Gm4861	9230109N16|EG229862	predicted gene 4861	protein-coding
Merged-chr1-105834753-2	chr1	105833869	105834128	+	1	NA	intron (NM_009399, intron 9 of 9)	L1Md_T|LINE|L1	53275	NM_009399	21934	Mm.6251	NM_009399	ENSMUSG00000026321	Tnfrsf11a	Ly109|ODFR|OFE|Rank|TRANCE-R|mRANK	tumor necrosis factor receptor superfamily, member 11a, NFKB activator	protein-coding
Merged-chr16-91728985-1	chr16	91728862	91729109	+	1	NA	promoter-TSS (NM_133679)	promoter-TSS (NM_133679)	-183	NM_133679	66609	Mm.109823	NM_026994	ENSMUSG00000058240	Cryzl1	2210407J23Rik|2410006O11Rik|QOH-1	crystallin, zeta (quinone reductase)-like 1	protein-coding
Merged-chr13-115101978-1	chr13	115101868	115102089	+	1	NA	promoter-TSS (NM_001033228)	promoter-TSS (NM_001033228)	-14	NM_001033228	109700	Mm.317280	NM_001033228	ENSMUSG00000042284	Itga1	CD49A|E130012M19Rik|Vla1	integrin alpha 1	protein-coding
Merged-chr15-76904651-2	chr15	76904281	76904409	+	1	NA	exon (NM_012053, exon 2 of 6)	exon (NM_012053, exon 2 of 6)	274	NM_012053	26961	Mm.30066	NM_012053	ENSMUSG00000003970	Rpl8	-	ribosomal protein L8	protein-coding
Merged-chr10-46915613-2	chr10	46913666	46915567	+	1	NA	Intergenic	L1Md_T|LINE|L1	669867	NR_028276	108637		NR_028276	ENSMUSG00000096263	Snord14c	Gm23107|Rnu14|U14	small nucleolar RNA, C/D box 14C	snoRNA
Merged-chrCHR_MG4212_PATCH-15557118-1	chrCHR_MG4212_PATCH	15556759	15557478	+	1	NA	NA	NA	NA	NA
Merged-chr8-20601641-24-6	chr8	20619626	20621296	+	1	NA	intron (NM_001270553, intron 4 of 9).2	intron (NM_001270553, intron 4 of 9).2	5534	NM_001270553	100861668	Mm.491087	NM_001270553	ENSMUSG00000095294	Gm21119	-	predicted gene, 21119	protein-coding
Merged-chr1-70689195-3	chr1	70690064	70690435	+	1	NA	intron (NM_025728, intron 7 of 7)	L1Md_T|LINE|L1	-35466	NM_001310658	320460	Mm.360649	NM_177164	ENSMUSG00000045648	Vwc2l	A830006F12Rik|Brl	von Willebrand factor C domain-containing protein 2-like	protein-coding
Merged-chrJH584304.1-52432-3-10	chrJH584304.1	77754	79479	+	1	NA	NA	NA	NA	NA
Merged-chr17-56036629-1	chr17	56036459	56036823	+	1	NA	promoter-TSS (NM_001252471)	promoter-TSS (NM_001252471)	-4	NM_001252471	20405	Mm.1773	NM_013664	ENSMUSG00000003200	Sh3gl1	C77078|EEN|SH3P8|Sh3d2b	SH3-domain GRB2-like 1	protein-coding
Merged-chr1-117372981-3	chr1	117370279	117371800	+	1	NA	Intergenic	L1Md_T|LINE|L1	939689	NR_153836	22099	Mm.426637	NM_011650	ENSMUSG00000026374	Tsn	2610034C24Rik|AU040286|C3PO|TB-RBP	translin	protein-coding
Merged-chr3-130951201-1	chr3	130950970	130951432	+	1	NA	Intergenic	Intergenic	-159096	NM_010703	16842	Mm.255219	NM_010703	ENSMUSG00000027985	Lef1	3000002B05|AI451430|Lef-1	lymphoid enhancer binding factor 1	protein-coding
Merged-chr10-110485085-1	chr10	110484962	110485209	+	1	NA	Intergenic	Intergenic	-115565	NR_028438	109335	Mm.367727	NR_028438	ENSMUSG00000112398	9230102K24Rik	-	RIKEN cDNA 9230102K24 gene	ncRNA
Merged-chr11-97315666-1	chr11	97315562	97315771	+	1	NA	promoter-TSS (NM_025927)	promoter-TSS (NM_025927)	-50	NM_025927	67036	Mm.5381	NM_025927	ENSMUSG00000018882	Mrpl45	2600005P05Rik|AU043542|R75241	mitochondrial ribosomal protein L45	protein-coding
Merged-chr8-20601641-24-3	chr8	20581323	20586471	+	1	NA	Intergenic	Intergenic	-31030	NM_001270553	100861668	Mm.491087	NM_001270553	ENSMUSG00000095294	Gm21119	-	predicted gene, 21119	protein-coding
Merged-chr1-23888823-2	chr1	23889969	23890812	+	1	NA	intron (NM_001357395, intron 2 of 10)	L1Md_A|LINE|L1	19346	NR_110972	98366	Mm.329963	NM_028534	ENSMUSG00000026155	Smap1	1700056O10Rik|4921514B13Rik|4921525H11Rik|AI462175	small ArfGAP 1	protein-coding
Merged-chr19-26608314-1	chr19	26607571	26607793	+	1	NA	intron (NM_011416, intron 1 of 32)	CpG	2522	NM_011416	67155	Mm.491146	NM_011416	ENSMUSG00000024921	Smarca2	2610209L14Rik|SNF2alpha|Snf2l2|brahma|brm	SWI/SNF related, matrix associated, actin dependent regulator of chromatin, subfamily a, member 2	protein-coding
Merged-chr2-166154271-1	chr2	166154161	166154382	+	1	NA	intron (NM_001355619, intron 1 of 21)	CpG	1014	NM_001355619	72043	Mm.1011	NM_028072	ENSMUSG00000006800	Sulf2	2010004N24Rik|AU020235|MSulf-2|mKIAA1247	sulfatase 2	protein-coding
Merged-chrGL456239.1-37162-2	chrGL456239.1	36185	40024	+	1	NA	NA	NA	NA	NA
Merged-chr12-61701440-3	chr12	61700085	61701145	+	1	NA	intron (NM_001310586, intron 2 of 5)	L1Md_T|LINE|L1	177448	NM_001310586	238205	Mm.28802	NM_178714	ENSMUSG00000035653	Lrfn5	AI427653|AI604817|C130061B21|mKIAA4208	leucine rich repeat and fibronectin type III domain containing 5	protein-coding
Merged-chrY-90778512-2-2	chrY	90782554	90783901	+	1	NA	Intergenic	Intergenic	-2215	NR_137282	170942	Mm.76062	NM_133362	ENSMUSG00000096768	Erdr1	edr	erythroid differentiation regulator 1	protein-coding
Merged-chr5-14971225-1	chr5	14970598	14971882	+	1	NA	intron (NR_001584, intron 2 of 3)	intron (NR_001584, intron 2 of 3)	7659	NM_001281514	100503549	Mm.491086	NM_001281514	ENSMUSG00000072188	Gm10354	-	predicted gene 10354	protein-coding
Merged-chr19-5940443-1	chr19	5940092	5940795	+	1	NA	TTS (NM_008893)	TTS (NM_008893)	-15627	NM_026772	104252	Mm.491103	NM_026772	ENSMUSG00000045664	Cdc42ep2	1110008C05Rik|Borg1|Cep2|D19Bwg1013e	CDC42 effector protein (Rho GTPase binding) 2	protein-coding
Merged-chr19-47219913-1	chr19	47219800	47220027	+	1	NA	intron (NM_021360, intron 1 of 5)	intron (NM_021360, intron 1 of 5)	-8930	NM_001163480	18011	Mm.313651	NM_021360	ENSMUSG00000006435	Neurl1a	2410129E16Rik|AI450910|AI481072|Neu1|Neur1|Neurl|Neurl1|Nlz|Rnf67	neuralized E3 ubiquitin protein ligase 1A	protein-coding
Merged-chr5-143364575-1	chr5	143364265	143364873	+	1	NA	intron (NM_133355, intron 1 of 20)	intron (NM_133355, intron 1 of 20)	661	NM_133355	170935	Mm.197460	NM_133355	ENSMUSG00000010825	Grid2ip	-	glutamate receptor, ionotropic, delta 2 (Grid2) interacting protein 1	protein-coding
Merged-chr12-7117064-1	chr12	7117049	7117376	+	1	NA	Intergenic	L1Md_A|LINE|L1	263118	NR_045045	73575	Mm.179463	NR_045045	ENSMUSG00000102096	1700101O22Rik	-	RIKEN cDNA 1700101O22 gene	ncRNA
Merged-chr15-98003275-1	chr15	98001526	98004575	+	1	NA	intron (NM_031163, intron 1 of 53)	intron (NM_031163, intron 1 of 53)	1674	NM_031163	12824	Mm.2423	NM_031163	ENSMUSG00000022483	Col2a1	Col2|Col2a|Col2a-1|Del1|Dmm|Lpk|Rgsc856	collagen, type II, alpha 1	protein-coding
Merged-chr4-88803163-1	chr4	88802790	88803536	+	1	NA	promoter-TSS (NM_001161609).9	promoter-TSS (NM_001161609).9	-91	NM_001161609	545654	Mm.478784	NM_001161609	ENSMUSG00000095101	Gm13285	limitin	predicted gene 13285	protein-coding
Merged-chr13-68582085-1	chr13	68581992	68582179	+	1	NA	promoter-TSS (NR_131892)	promoter-TSS (NR_131892)	19	NM_001308475	210009	Mm.205514	NM_172480	ENSMUSG00000034617	Mtrr	4732420G08|MSR	5-methyltetrahydrofolate-homocysteine methyltransferase reductase	protein-coding
Merged-chr15-99853024-1	chr15	99852904	99853145	+	1	NA	intron (NM_001113545, intron 1 of 10)	MER5A|DNA|hAT-Charlie	22432	NM_001113545	65970	Mm.33207	NM_023063	ENSMUSG00000023022	Lima1	Eplin	LIM domain and actin binding 1	protein-coding
Merged-chr6-118209715-1	chr6	118209483	118209948	+	1	NA	Intergenic	L1Md_T|LINE|L1	-11971	NM_001080780	19713	Mm.57199	NM_009050	ENSMUSG00000030110	Ret	PTC|RET51|RET9|c-Ret	ret proto-oncogene	protein-coding
Merged-chr3-146307757-1	chr3	146307664	146307851	+	1	NA	Intergenic	L2|LINE|L2	71187	NR_033542	100038607	Mm.365888	NR_033542	ENSMUSG00000105602	Gm10636	-	predicted gene 10636	ncRNA
Merged-chr19-4510271-1	chr19	4510010	4510532	+	1	NA	promoter-TSS (NM_001162946)	promoter-TSS (NM_001162946)	-201	NM_001162946	18563	Mm.1845	NM_008797	ENSMUSG00000024892	Pcx	Pc|Pcb	pyruvate carboxylase	protein-coding
Merged-chr19-5429787-1	chr19	5429597	5429977	+	1	NA	Intergenic	Intergenic	4643	NM_001256515	107242	Mm.329658	NM_134149	ENSMUSG00000047423	AI837181	Bles03|N28173	expressed sequence AI837181	protein-coding
Merged-chr10-47441830-2	chr10	47439514	47441060	+	1	NA	Intergenic	Intergenic	1195538	NR_028276	108637		NR_028276	ENSMUSG00000096263	Snord14c	Gm23107|Rnu14|U14	small nucleolar RNA, C/D box 14C	snoRNA
Merged-chr8-64205501-1	chr8	64204516	64206487	+	1	NA	5' UTR (NM_009390, exon 1 of 21)	5' UTR (NM_009390, exon 1 of 21)	507	NM_009390	21892	Mm.418367	NM_009390	ENSMUSG00000053626	Tll1	Tll|Tll-1|b2b2476Clo	tolloid-like	protein-coding
Merged-chr19-8983299-1	chr19	8982660	8983939	+	1	NA	Intergenic	Intergenic	-5985	NR_104460	66395	Mm.203866	NM_009643	ENSMUSG00000069833	Ahnak	DY6	AHNAK nucleoprotein (desmoyokin)	protein-coding
Merged-chr8-20601641-24	chr8	20564694	20566034	+	1	NA	Intergenic	(CA)n|Simple_repeat|Simple_repeat	-49563	NM_001270553	100861668	Mm.491087	NM_001270553	ENSMUSG00000095294	Gm21119	-	predicted gene, 21119	protein-coding
Merged-chr19-22917024-1	chr19	22916883	22917166	+	1	NA	intron (NM_001035239, intron 19 of 24)	intron (NM_001035239, intron 19 of 24)	166419	NR_029591	387200		NR_029591	ENSMUSG00000065507	Mir204	Mirn204|mir-204|mmu-mir-204	microRNA 204	ncRNA
Merged-chr9-3019183-2-8	chr9	3037391	3038161	+	1	NA	TTS (NR_039546)	TTS (NR_039546)	967	NR_039546	100628572		NR_039546	ENSMUSG00000106183	Mir101c	mir-101c|mmu-mir-101c	microRNA 101c	ncRNA
Merged-chr5-15462862-1	chr5	15462514	15463210	+	1	NA	Intergenic	B4|SINE|B4	66360	NM_001310449	100861755	Mm.382859	NM_001310449	ENSMUSG00000106445	Gm21190	-	predicted gene, 21190	protein-coding
Merged-chr19-6046772-1	chr19	6046589	6046955	+	1	NA	promoter-TSS (NM_001164709)	promoter-TSS (NM_001164709)	196	NM_028769	74126	Mm.149870	NM_028769	ENSMUSG00000024807	Syvn1	1200010C09Rik|AW211966|C85322|D530017H19Rik|Hrd1	synovial apoptosis inhibitor 1, synoviolin	protein-coding
Merged-chr1-88031093-2	chr1	88029496	88032085	+	1	NA	Intergenic	L1Md_A|LINE|L1	-22239	NM_001033291	227334	Mm.80484	NM_001033291	ENSMUSG00000005501	Usp40	B230215L03Rik|C730029K03	ubiquitin specific peptidase 40	protein-coding
Merged-chr17-88462947-1	chr17	88462795	88463100	+	1	NA	exon (NM_001355743, exon 2 of 5)	exon (NM_001355743, exon 2 of 5)	22243	NM_001355742	14236	Mm.112824	NM_180974	ENSMUSG00000034998	Foxn2	3230402J05Rik|6030465J18Rik|Fkh19|Foxn1|HTLF	forkhead box N2	protein-coding
Merged-chr19-19110512-1	chr19	19110400	19110624	+	1	NA	intron (NM_001043354, intron 1 of 9)	CpG	684	NM_001043354	225998	Mm.234641	NM_146095	ENSMUSG00000036192	Rorb	Nr1f2|RZR-beta|RZRB|Rorbeta|hstp	RAR-related orphan receptor beta	protein-coding
Merged-chr15-76380708-1	chr15	76380342	76381075	+	1	NA	intron (NM_175457, intron 1 of 43)	intron (NM_175457, intron 1 of 43)	195	NM_175457	223658	Mm.123240	NM_175457	ENSMUSG00000022558	Mroh1	D330001F17Rik|Heatr7a	maestro heat-like repeat family member 1	protein-coding
Merged-chr5-139557969-1	chr5	139557763	139558232	+	1	NA	Intergenic	Intergenic	14099	NM_013702	22255	Mm.42190	NM_013702	ENSMUSG00000029546	Uncx	Chx4|Uncx4.1	UNC homeobox	protein-coding
Merged-chrGL456370.1-26448-2	chrGL456370.1	26293	26602	+	1	NA	NA	NA	NA	NA
Merged-chr1-50333350-2	chr1	50332884	50333756	+	1	NA	Intergenic	L1Md_T|LINE|L1	-594203	NM_019790	56363	Mm.245154	NM_019790	ENSMUSG00000026109	Tmeff2	4832418D20Rik|7630402F16Rik|TR-2	transmembrane protein with EGF-like and two follistatin-like domains 2	protein-coding
Merged-chr11-40637199-4	chr11	40638523	40639685	+	1	NA	Intergenic	L1Md_T|LINE|L1	53578	NM_134017	108645	Mm.293771	NM_134017	ENSMUSG00000042032	Mat2b	1110064C04Rik|2410018D16Rik|AI182287|AU022853|MAT-II|MATIIbeta|TGR	methionine adenosyltransferase II, beta	protein-coding
Merged-chr8-20144085-4-2	chr8	20140504	20141745	+	1	NA	Intergenic	Intergenic	156308	NR_030708	547150	Mm.359054	NR_030708	ENSMUSG00000071796	6820431F20Rik	-	cadherin 11 pseudogene	pseudo
Merged-chr19-10279534-1	chr19	10279264	10279805	+	1	NA	intron (NM_198114, intron 1 of 19)	intron (NM_198114, intron 1 of 19)	25343	NM_198114	269060	Mm.329718	NM_198114	ENSMUSG00000035735	Dagla	Nsddr	diacylglycerol lipase, alpha	protein-coding
Merged-chr3-132683980-1	chr3	132683887	132684074	+	1	NA	promoter-TSS (NM_001163455)	promoter-TSS (NM_001163455)	-101	NM_007926	13722	Mm.235137	NM_007926	ENSMUSG00000028029	Aimp1	9830137A06Rik|AIMP1/p43|EMAPII|Emap2|Scye1|p43	aminoacyl tRNA synthetase complex-interacting multifunctional protein 1	protein-coding
Merged-chr5-92505622-1	chr5	92505513	92505732	+	1	NA	promoter-TSS (NM_007644)	promoter-TSS (NM_007644)	35	NM_007644	12492	Mm.297964	NM_007644	ENSMUSG00000029426	Scarb2	9330185J12Rik|Cd36l2|LGP85|LIMP II|LIMP-2|MLGP85	scavenger receptor class B, member 2	protein-coding
Merged-chr10-66586587-3	chr10	66586957	66588557	+	1	NA	Intergenic	L1Md_T|LINE|L1	332627	NR_138560	68488	Mm.338835	NR_138560		1110002J07Rik	-	RIKEN cDNA 1110002J07 gene	ncRNA
Merged-chr11-7922462-3	chr11	7921192	7923109	+	1	NA	Intergenic	L1Md_T|LINE|L1	-708227	NM_008343	16009	Mm.29254	NM_008343	ENSMUSG00000020427	Igfbp3	AI649005|IGFBP-3|IGgfbp3	insulin-like growth factor binding protein 3	protein-coding
Merged-chr1-176650739-1	chr1	176650881	176651277	+	1	NA	Intergenic	L1Md_T|LINE|L1	121344	NR_029775	723921		NR_029775	ENSMUSG00000065573	Mir350	Mirn350|mir-350|mmu-mir-350	microRNA 350	ncRNA
Merged-chr15-57912023-1	chr15	57911804	57912455	+	1	NA	promoter-TSS (NM_001167679)	promoter-TSS (NM_001167679)	-70	NM_001081396	210544	Mm.390835	NM_199300	ENSMUSG00000022364	Tbc1d31	4B3|D330013L20Rik|Gm85|Wdr67	TBC1 domain family, member 31	protein-coding
Merged-chr19-27369921-1	chr19	27369746	27370096	+	1	NA	Intergenic	Lx7|LINE|L1	47302	NM_183179	240595	Mm.269759	NM_183179	ENSMUSG00000047298	Kcnv2	KV11.1	potassium channel, subfamily V, member 2	protein-coding
Merged-chr12-35906928-3	chr12	35905761	35906303	+	1	NA	Intergenic	L1Md_T|LINE|L1	-19589	NM_207531	403205	Mm.190508	NM_207531	ENSMUSG00000036231	Agr3	BCMP11|E030025L21Rik|Gm888	anterior gradient 3	protein-coding
Merged-chr17-21566765-1	chr17	21566628	21566902	+	1	NA	promoter-TSS (NM_001357347)	promoter-TSS (NM_001357347)	-213	NM_001002008	381066	Mm.441097	NM_001002008	ENSMUSG00000067931	Zfp948	-	zinc finger protein 948	protein-coding
Merged-chr8-104408834-1	chr8	104408723	104408946	+	1	NA	Intergenic	Intergenic	-13027	NM_153582	97487	Mm.29658	NM_153582	ENSMUSG00000096188	Cmtm4	Cklfsf4|D19397|Gm9853	CKLF-like MARVEL transmembrane domain containing 4	protein-coding
Merged-chr1-78242933-3	chr1	78241404	78242318	+	1	NA	Intergenic	L1Md_T|LINE|L1	-44725	NM_008781	18505	Mm.1371	NM_008781	ENSMUSG00000004872	Pax3	Pax-3|Sp|Splchl2|splotch	paired box 3	protein-coding
Merged-chr1-62674292-3	chr1	62671618	62672640	+	1	NA	Intergenic	L1Md_T|LINE|L1	-31188	NM_001077406	18187	Mm.266341	NM_010939	ENSMUSG00000025969	Nrp2	1110048P06Rik|Np-2|Np2|Npn-2|Npn2	neuropilin 2	protein-coding
Merged-chr15-83157352-1	chr15	83157056	83157649	+	1	NA	intron (NM_029787, intron 8 of 8)	intron (NM_029787, intron 8 of 8)	7707	NR_004432	104307	Mm.471434	NR_004432	ENSMUSG00000065176	Rnu12	-	RNA U12, small nuclear	snRNA
Merged-chr6-47762789-2	chr6	47762451	47764292	+	1	NA	Intergenic	CpG	-10446	NR_002841	19799		NR_002841		Rn4.5s	-	4.5S RNA	rRNA
Merged-chr6-24664839-1	chr6	24664536	24665143	+	1	NA	5' UTR (NM_001167745, exon 1 of 5)	5' UTR (NM_001167745, exon 1 of 5)	156	NM_001167745	73178	Mm.1574	NM_028459	ENSMUSG00000029684	Wasl	2900021I12Rik|3110031I02Rik|N-WASP	Wiskott-Aldrich syndrome-like (human)	protein-coding
Merged-chr17-35165241-1	chr17	35165079	35165403	+	1	NA	promoter-TSS (NM_020027)	promoter-TSS (NM_020027)	-364	NM_020027	53761	Mm.272462	NM_020027	ENSMUSG00000024393	Prrc2a	3110039B05Rik|Bat-2|Bat2|D17H6S51E|G2|Wbp12|mKIAA4178	proline-rich coiled-coil 2A	protein-coding
Merged-chr2-103073723-1	chr2	103073608	103073838	+	1	NA	promoter-TSS (NM_019735)	promoter-TSS (NM_019735)	48	NM_019735	56369	Mm.24772	NM_019735	ENSMUSG00000010911	Apip	APIP2|CGI-29|Mmrp19	APAF1 interacting protein	protein-coding
Merged-chr8-121990959-1	chr8	121990858	121991060	+	1	NA	intron (NM_016812, intron 5 of 13)	intron (NM_016812, intron 5 of 13)	12935	NR_106096	102466915		NR_106096	ENSMUSG00000099140	Mir7237	Gm27482|mmu-mir-7237	microRNA 7237	ncRNA
Merged-chr1-84964189-1	chr1	84964058	84964320	+	1	NA	Intergenic	Intergenic	-29106	NM_027921	71781	Mm.158754	NM_027921	ENSMUSG00000026220	Slc16a14	1110004H10Rik	solute carrier family 16 (monocarboxylic acid transporters), member 14	protein-coding
Merged-chr19-3322818-1	chr19	3322618	3323018	+	1	NA	promoter-TSS (NM_013495)	promoter-TSS (NM_013495)	-483	NM_013495	12894	Mm.18522	NM_013495	ENSMUSG00000024900	Cpt1a	C730027G07|CPTI|Cpt1	carnitine palmitoyltransferase 1a, liver	protein-coding
Merged-chr10-28938820-1	chr10	28938605	28939035	+	1	NA	Intergenic	L1Md_A|LINE|L1	47486	NM_026336	67719	Mm.440480	NM_026336	ENSMUSG00000015519	2310057J18Rik	2210414P04Rik|Leg1	RIKEN cDNA 2310057J18 gene	protein-coding
Merged-chr11-72489143-1	chr11	72489023	72489263	+	1	NA	intron (NM_153060, intron 1 of 12)	CpG	777	NM_153060	216892	Mm.212812	NM_153060	ENSMUSG00000040447	Spns2	-	spinster homolog 2	protein-coding
Merged-chr17-46681274-1	chr17	46681062	46681486	+	1	NA	promoter-TSS (NM_027910)	promoter-TSS (NM_027910)	94	NM_001277312	17256	Mm.329083	NM_010787	ENSMUSG00000002768	Mea1	Mea-1	male enhanced antigen 1	protein-coding
Merged-chr8-20084125-19-9	chr8	20133831	20134384	+	1	NA	Intergenic	B3A|SINE|B2	163325	NR_030708	547150	Mm.359054	NR_030708	ENSMUSG00000071796	6820431F20Rik	-	cadherin 11 pseudogene	pseudo
Merged-chr1-63799006-2	chr1	63799226	63800304	+	1	NA	Intergenic	L1Md_T|LINE|L1	-30498	NM_001256158	74426	Mm.159197	NM_001256158	ENSMUSG00000025961	4933402D24Rik	-	RIKEN cDNA 4933402D24 gene	protein-coding
Merged-chrX-170673329-2	chrX	170672973	170673555	+	1	NA	intron (NM_001308488, intron 1 of 7)	intron (NM_001308488, intron 1 of 7)	620	NM_001199212	107626	Mm.486144	NM_001199212	ENSMUSG00000093806	Asmt	Hiomt	acetylserotonin O-methyltransferase	protein-coding
Merged-chr8-20378606-29-12	chr8	20423444	20425320	+	1	NA	intron (NR_028428, intron 1 of 5)	CpG	432	NR_028428	381598	Mm.359054	NM_001024708	ENSMUSG00000071793	2610005L07Rik	2810038F24Rik|6720476A01Rik	cadherin 11 pseudogene	pseudo
Merged-chr1-90719289-1	chr1	90719164	90719414	+	1	NA	Intergenic	Intergenic	115864	NM_133805	108679	Mm.119177	NM_133805	ENSMUSG00000034432	Cops8	9430009J09Rik|AA408242|Csn8|Sgn8	COP9 signalosome subunit 8	protein-coding
Merged-chrGL456370.1-18948-2	chrGL456370.1	18736	19131	+	1	NA	NA	NA	NA	NA
Merged-chr15-25984078-1	chr15	25983773	25984383	+	1	NA	promoter-TSS (NM_144523)	promoter-TSS (NM_144523)	-288	NM_144523	52521	Mm.29145	NM_144523	ENSMUSG00000052253	Zfp622	1110033B05Rik|D15Ertd806e|ZPR9|Znf622	zinc finger protein 622	protein-coding
Merged-chr8-121082704-1	chr8	121083138	121083682	+	1	NA	promoter-TSS (NM_010426)	promoter-TSS (NM_010426)	-300	NR_130109	68790	Mm.246916	NR_045471	ENSMUSG00000097336	Fendrr	1110050K14Rik|LL66|linc-Foxf1a|lincFoxf1	Foxf1 adjacent non-coding developmental regulatory RNA	ncRNA
Merged-chr17-45563923-1	chr17	45563830	45564017	+	1	NA	promoter-TSS (NM_001357105)	promoter-TSS (NM_001357105)	-13	NM_001357105	73836	Mm.289716	NM_028662	ENSMUSG00000037089	Slc35b2	1110003M08Rik|AA407792|AI842275|PAPST1|Slc35b1	solute carrier family 35, member B2	protein-coding
Merged-chr5-142821885-1	chr5	142821758	142822013	+	1	NA	Intergenic	Intergenic	-4498	NM_001122730	231861	Mm.354649	NM_178242	ENSMUSG00000039477	Tnrc18	BC025631|EG381742|Zfp469	trinucleotide repeat containing 18	protein-coding
Merged-chr6-58600810-1	chr6	58601154	58601278	+	1	NA	intron (NM_011920, intron 1 of 15)	intron (NM_011920, intron 1 of 15)	4544	NM_011920	26357	Mm.333096	NM_011920	ENSMUSG00000029802	Abcg2	ABC15|ABCP|AI428558|BCRP|Bcrp1|MXR|MXR1	ATP binding cassette subfamily G member 2 (Junior blood group)	protein-coding
Merged-chr19-28284647-1	chr19	28284535	28284760	+	1	NA	intron (NM_175459, intron 8 of 10)	intron (NM_175459, intron 8 of 10)	-273481	NM_001166414	19726	Mm.313321	NM_011265	ENSMUSG00000040929	Rfx3	C230093O12Rik|MRFX3	regulatory factor X, 3 (influences HLA class II expression)	protein-coding
Merged-chr19-60890016-1	chr19	60889905	60890127	+	1	NA	5' UTR (NM_018869, exon 1 of 16)	5' UTR (NM_018869, exon 1 of 16)	267	NM_018869	14773	Mm.279400	NM_018869	ENSMUSG00000003228	Grk5	Gprk5	G protein-coupled receptor kinase 5	protein-coding
Merged-chr15-34082956-1	chr15	34082435	34083478	+	1	NA	5' UTR (NM_026002, exon 1 of 12)	5' UTR (NM_026002, exon 1 of 12)	237	NM_001357925	67154	Mm.130883	NM_026002	ENSMUSG00000022255	Mtdh	2610103J23Rik|3D3|3D3/Lyric|AEG-1|AV353288|D8Bwg1112e|Lyric	metadherin	protein-coding
Merged-chr1-125554128-2	chr1	125553476	125554992	+	1	NA	Intergenic	L1Md_A|LINE|L1	-6361	NM_001356294	74150	Mm.28654	NM_028787	ENSMUSG00000026342	Slc35f5	1300003P13Rik|AI646727	solute carrier family 35, member F5	protein-coding
Merged-chr15-100984114-1	chr15	100983725	100984503	+	1	NA	intron (NM_001077499, intron 12 of 26)	intron (NM_001077499, intron 12 of 26)	47843	NM_011323	20273	Mm.385012	NM_011323	ENSMUSG00000023033	Scn8a	AI853486|C630029C19Rik|NaCh6|Nav1.6|dmu|med|mnd-2|mnd2|nmf2|nmf335|nmf58|nur14|seal	sodium channel, voltage-gated, type VIII, alpha	protein-coding
Merged-chr5-135149269-1	chr5	135149127	135149412	+	1	NA	promoter-TSS (NM_013763)	promoter-TSS (NM_013763)	-442	NM_013763	27368	Mm.36746	NM_013763	ENSMUSG00000005374	Tbl2	C76179|WS-bTRP	transducin (beta)-like 2	protein-coding
Merged-chr1-182520544-1	chr1	182520391	182520698	+	1	NA	Intergenic	Intergenic	-2934	NM_009794	12334	Mm.19306	NM_009794	ENSMUSG00000026509	Capn2	AI326419|CALP80|Capa-2|Capa2|m-calpain|m-calpin	calpain 2	protein-coding
Merged-chr17-5492976-1	chr17	5492810	5493143	+	1	NA	5' UTR (NM_146073, exon 1 of 9)	5' UTR (NM_146073, exon 1 of 9)	376	NM_146073	224454	Mm.487663	NM_146073	ENSMUSG00000034265	Zdhhc14	B530001K09Rik|New1cp	zinc finger, DHHC domain containing 14	protein-coding
Merged-chr3-56962659-1	chr3	56962536	56962783	+	1	NA	Intergenic	Intergenic	339329	NM_008536	17112	Mm.856	NM_008536	ENSMUSG00000027800	Tm4sf1	L6|M3s1	transmembrane 4 superfamily member 1	protein-coding
Merged-chr15-11380236-1	chr15	11380129	11380344	+	1	NA	Intergenic	Intergenic	19422	NM_033074	110960	Mm.286061	NM_033074	ENSMUSG00000022241	Tars	D15Wsu59e|ThrRS	threonyl-tRNA synthetase	protein-coding
Merged-chr15-56685421-1	chr15	56685028	56685929	+	1	NA	intron (NM_008216, intron 1 of 3)	intron (NM_008216, intron 1 of 3)	-4466	NR_002874	594843	Mm.484850	NR_002874	ENSMUSG00000086541	Has2os	EG594843|Has2as|Hasnt	hyaluronan synthase 2, opposite strand	ncRNA
Merged-chr8-88792885-1	chr8	88792767	88793004	+	1	NA	Intergenic	Intergenic	95857	NM_001128171	74256	Mm.490395	NM_173369	ENSMUSG00000036712	Cyld	2010013M14Rik|2900009M21Rik|C130039D01Rik|CDMT|CYLD1|EAC|mKIAA0849	CYLD lysine 63 deubiquitinase	protein-coding
Merged-chr5-110107997-1	chr5	110107722	110108273	+	1	NA	exon (NM_145147, exon 1 of 10)	exon (NM_145147, exon 1 of 10)	200	NM_145147	107999	Mm.86267	NM_145147	ENSMUSG00000033434	Gtpbp6	AV119224|Pgbpll|pgpl	GTP binding protein 6 (putative)	protein-coding
Merged-chr8-126849690-1	chr8	126849443	126849938	+	1	NA	non-coding (NR_151740, exon 2 of 2)	non-coding (NR_151740, exon 2 of 2)	670	NR_151740	414091	Mm.240068	NM_001033546		A630001O12Rik	Gm45803	RIKEN cDNA A630001O12 gene	ncRNA
Merged-chr15-77929412-1	chr15	77928864	77929960	+	1	NA	promoter-TSS (NM_019913)	promoter-TSS (NM_019913)	-418	NM_019913	56551	Mm.291917	NM_019913	ENSMUSG00000005354	Txn2	2510006J11Rik|AI788873|Trx2	thioredoxin 2	protein-coding
Merged-chr9-78479612-2	chr9	78478588	78480690	+	1	NA	exon (NM_010106, exon 5 of 8)	exon (NM_010106, exon 5 of 8)	2085	NM_010106	13627	Mm.138471	NM_010106	ENSMUSG00000037742	Eef1a1	-	eukaryotic translation elongation factor 1 alpha 1	protein-coding
Merged-chr15-59728448-1	chr15	59728288	59728609	+	1	NA	Intergenic	Intergenic	66511	NR_045076	100503021	Mm.402924	NR_045076	ENSMUSG00000115426	Gm19510	-	predicted gene, 19510	ncRNA
Merged-chr19-58524045-1	chr19	58523804	58524287	+	1	NA	intron (NM_029372, intron 3 of 8)	intron (NM_029372, intron 3 of 8)	12043	NM_029372	75645	Mm.159542	NM_029372	ENSMUSG00000025090	Ccdc172	1700011F14Rik	coiled-coil domain containing 172	protein-coding
Merged-chr10-41313327-3	chr10	41313121	41315392	+	1	NA	Intergenic	L1Md_T|LINE|L1	-11015	NM_133999	103199	Mm.277242	NM_133999	ENSMUSG00000038417	Fig4	A530089I17Rik|AI326867|Sac3	FIG4 phosphoinositide 5-phosphatase	protein-coding
Merged-chr17-23726673-1	chr17	23726208	23727138	+	1	NA	intron (NM_023058, intron 1 of 7)	CpG	337	NM_023058	268930	Mm.182193	NM_023058	ENSMUSG00000023908	Pkmyt1	6230424P17|AW209059|Myt1	protein kinase, membrane associated tyrosine/threonine 1	protein-coding
Merged-chr8-128025543-1	chr8	128025434	128025653	+	1	NA	Intergenic	Intergenic	252682	NR_105822	102465212		NR_105822	ENSMUSG00000099326	Mir21c	Gm28013|mmu-mir-21c	microRNA 21c	ncRNA
Merged-chr7-24931984-1	chr7	24931857	24932111	+	1	NA	Intergenic	Intergenic	27638	NM_001130152	16801	Mm.3181	NM_008488	ENSMUSG00000040940	Arhgef1	Lbcl2|Lsc	Rho guanine nucleotide exchange factor (GEF) 1	protein-coding
Merged-chr13-27168001-1	chr13	27168018	27168149	+	1	NA	Intergenic	L1Md_A|LINE|L1	11289	NM_172156	215029	Mm.461202	NM_172156	ENSMUSG00000062201	Prl3d3	Ghd6|PL-Ig|Plig	prolactin family 3, subfamily d, member 3	protein-coding
Merged-chr17-17064125-1	chr17	17063972	17064279	+	1	NA	promoter-TSS (NM_001005358)	promoter-TSS (NM_001005358)	22	NM_001163919	449000	Mm.483718	NM_001005358	ENSMUSG00000096696	Zfp960	-	zinc finger protein 960	protein-coding
Merged-chr19-44742101-1	chr19	44741638	44742513	+	1	NA	Intergenic	Intergenic	-15319	NM_011037	18504	Mm.192158	NM_011037	ENSMUSG00000004231	Pax2	Opdc|Pax-2	paired box 2	protein-coding
Merged-chr11-96075880-1	chr11	96075743	96076018	+	1	NA	promoter-TSS (NM_001161419)	promoter-TSS (NM_001161419)	-186	NM_007506	11951	Mm.258	NM_007506	ENSMUSG00000006057	Atp5g1	-	ATP synthase, H+ transporting, mitochondrial F0 complex, subunit C1 (subunit 9)	protein-coding
Merged-chr17-24489114-1	chr17	24488865	24489364	+	1	NA	intron (NM_001360469, intron 1 of 17)	CpG	331	NM_027937	268932	Mm.70989	NM_027937	ENSMUSG00000033597	Caskin1	3300002N10Rik|C130061I24|C630036E02Rik|mKIAA1306	CASK interacting protein 1	protein-coding
Merged-chr10-58765528-3	chr10	58764565	58764907	+	1	NA	Intergenic	L1Md_A|LINE|L1	-48623	NM_172788	237353	Mm.333078	NM_172788	ENSMUSG00000037990	Sh3rf3	4831416G18Rik|Igfbp5-ip|Sh3md4|Sh3rf31	SH3 domain containing ring finger 3	protein-coding
Merged-chr1-44475992-2	chr1	44475479	44475586	+	1	NA	Intergenic	L1Md_A|LINE|L1	-76139	NM_028450	70676	Mm.133132	NM_027506	ENSMUSG00000056870	Gulp1	3110030A04Rik|5730529O06Rik|CED-6|Ced6|GULP|Gulp-2	GULP, engulfment adaptor PTB domain containing 1	protein-coding
Merged-chr19-12006078-1	chr19	12005756	12006401	+	1	NA	Intergenic	tRNA-Lys-AAA|tRNA|tRNA	30662	NM_146680	258675	Mm.271517	NM_146680	ENSMUSG00000067529	Olfr1423	MOR239-3	olfactory receptor 1423	protein-coding
Merged-chr11-40416556-2	chr11	40417371	40418837	+	1	NA	Intergenic	L1Md_T|LINE|L1	274578	NM_134017	108645	Mm.293771	NM_134017	ENSMUSG00000042032	Mat2b	1110064C04Rik|2410018D16Rik|AI182287|AU022853|MAT-II|MATIIbeta|TGR	methionine adenosyltransferase II, beta	protein-coding
Merged-chrJH584304.1-52432-3	chrJH584304.1	13185	13901	+	1	NA	NA	NA	NA	NA
Merged-chr5-15646171-1	chr5	15645750	15646523	+	1	NA	Intergenic	Intergenic	10923	NR_073011	381715	Mm.382859	NR_073011	ENSMUSG00000069720	4930572O03Rik	-	spermatogenesis associated glutamate (E)-rich protein pseudogene	pseudo
Merged-chr1-13733421-2	chr1	13733087	13734054	+	1	NA	Intergenic	L1Md_T|LINE|L1	53359	NR_004447	433273	Mm.304088	NR_004447	ENSMUSG00000097711	Gm5523	EG433273	glyceraldehyde-3-phosphate dehydrogenase pseudogene	pseudo
Merged-chr15-99772642-1	chr15	99772525	99772760	+	1	NA	promoter-TSS (NM_028015)	promoter-TSS (NM_028015)	-127	NM_028015	71949	Mm.390821	NM_028015	ENSMUSG00000023021	Cers5	2310081H14Rik|AU045339|AW544927|Lass5|Trh4	ceramide synthase 5	protein-coding
Merged-chr6-58603694-1	chr6	58603598	58603791	+	1	NA	intron (NM_011920, intron 1 of 15)	intron (NM_011920, intron 1 of 15)	7022	NM_011920	26357	Mm.333096	NM_011920	ENSMUSG00000029802	Abcg2	ABC15|ABCP|AI428558|BCRP|Bcrp1|MXR|MXR1	ATP binding cassette subfamily G member 2 (Junior blood group)	protein-coding
Merged-chr17-34187509-1	chr17	34187313	34187706	+	1	NA	promoter-TSS (NM_013683)	promoter-TSS (NM_013683)	-47	NM_001161730	21354	Mm.482076	NM_013683	ENSMUSG00000037321	Tap1	ABC17|APT1|Abcb2|Ham-1|Ham1|MTP1|PSF1|RING4|TAP|Tap-1|Y3	transporter 1, ATP-binding cassette, sub-family B (MDR/TAP)	protein-coding
Merged-chr5-129020827-2	chr5	129020694	129020950	+	1	NA	intron (NM_009391, intron 3 of 6)	CpG-11569	666	NM_009391	19384	Mm.297440	NM_009391	ENSMUSG00000029430	Ran	-	RAN, member RAS oncogene family	protein-coding
Merged-chr10-114540020-3	chr10	114538364	114541735	+	1	NA	intron (NM_146241, intron 6 of 18)	L1Md_T|LINE|L1	261321	NM_146241	237553	Mm.445550	NM_146241	ENSMUSG00000050663	Trhde	9330155P21Rik	TRH-degrading enzyme	protein-coding
Merged-chr15-58480678-1	chr15	58480579	58480777	+	1	NA	Intergenic	Intergenic	65210	NM_145959	210998	Mm.3224	NM_145959	ENSMUSG00000037119	Fam91a1	AV220772|BC033609|D15Ertd621e|SKIN|mKIAA0493	family with sequence similarity 91, member A1	protein-coding
Merged-chr1-159024473-2	chr1	159023101	159025039	+	1	NA	Intergenic	L1Md_Gf|LINE|L1	-66632	NM_001085376	23850	Mm.458621	NM_001085376	ENSMUSG00000073530	Pappa2	PAPP-A2|PLAC3|Pappe	pappalysin 2	protein-coding
Merged-chr8-15027756-1	chr8	15027602	15027910	+	1	NA	exon (NM_029116, exon 2 of 2)	exon (NM_029116, exon 2 of 2)	16731	NM_029116	74901	Mm.46675	NM_029116	ENSMUSG00000055675	Kbtbd11	2900016B01Rik|4930465M17Rik|mKIAA0711	kelch repeat and BTB (POZ) domain containing 11	protein-coding
Merged-chr4-146169046-1	chr4	146167259	146168061	+	1	NA	intron (NM_001177545, intron 2 of 4)	L2|LINE|L2	9970	NM_001177545	667666	Mm.459230	NM_001177545	ENSMUSG00000066007	Zfp600	Gm13164	zinc finger protein 600	protein-coding
Merged-chr17-70747281-1	chr17	70747128	70747434	+	1	NA	intron (NM_001347411, intron 9 of 14)	intron (NM_001347411, intron 9 of 14)	99496	NM_001164077	21815	Mm.101034	NM_009372	ENSMUSG00000047407	Tgif1	AA959811|AI462167|Tgif	TGFB-induced factor homeobox 1	protein-coding
Merged-chr1-117170184-2	chr1	117169835	117171217	+	1	NA	Intergenic	L1Md_Gf|LINE|L1	1140202	NR_153836	22099	Mm.426637	NM_011650	ENSMUSG00000026374	Tsn	2610034C24Rik|AU040286|C3PO|TB-RBP	translin	protein-coding
Merged-chr3-127780470-1	chr3	127780344	127780597	+	1	NA	promoter-TSS (NM_027808)	promoter-TSS (NM_027808)	57	NM_027808	71481	Mm.158704	NM_027808	ENSMUSG00000028028	Alpk1	8430410J10Rik|LAK	alpha-kinase 1	protein-coding
Merged-chr17-14990918-1	chr17	14990219	14992347	+	1	NA	3' UTR (NM_001123370, exon 12 of 12)	3' UTR (NM_001123370, exon 12 of 12)	12419	NM_001123370	100041574	Mm.393767	NM_001123370	ENSMUSG00000036552	9030025P20Rik	D17Zt9e	RIKEN cDNA 9030025P20 gene	protein-coding
Merged-chr17-85596922-1	chr17	85596563	85597281	+	1	NA	Intergenic	Intergenic	21474	NR_038084	100043902	Mm.150838	NR_015385	ENSMUSG00000093460	Six3os1	D17Mgi26|E130112H22Rik|Rncr1|Six3os	SIX homeobox 3, opposite strand 1	ncRNA
Merged-chr6-44793078-1	chr6	44792947	44793196	+	1	NA	Intergenic	LSU-rRNA_Hsa|rRNA|rRNA	-266990	NM_001004357	66797	Mm.440084	NM_025771	ENSMUSG00000039419	Cntnap2	5430425M22Rik|Caspr2|mKIAA0868	contactin associated protein-like 2	protein-coding
Merged-chr19-5663520-1	chr19	5663300	5663740	+	1	NA	intron (NM_001164481, intron 1 of 17)	intron (NM_001164481, intron 1 of 17)	187	NM_001164482	20469	Mm.3072	NM_011379	ENSMUSG00000056917	Sipa1	Spa1	signal-induced proliferation associated gene 1	protein-coding
Merged-chr11-40414261-2	chr11	40413916	40414435	+	1	NA	Intergenic	L1Md_T|LINE|L1	278507	NM_134017	108645	Mm.293771	NM_134017	ENSMUSG00000042032	Mat2b	1110064C04Rik|2410018D16Rik|AI182287|AU022853|MAT-II|MATIIbeta|TGR	methionine adenosyltransferase II, beta	protein-coding
Merged-chr3-83299772-1	chr3	83299644	83299901	+	1	NA	intron (NM_001357165, intron 10 of 19)	intron (NM_001357165, intron 10 of 19)	-170526	NM_001358023	100038599	Mm.381315	NM_001358023	ENSMUSG00000074517	Gm10710	-	predicted gene 10710	protein-coding
Merged-chr3-145576438-1	chr3	145576100	145576777	+	1	NA	exon (NM_001081094, exon 1 of 10)	exon (NM_001081094, exon 1 of 10)	222	NM_001346521	229937	Mm.24586	NM_001081094	ENSMUSG00000074182	Znhit6	2410019A14Rik	zinc finger, HIT type 6	protein-coding
Merged-chr5-138623365-1	chr5	138623260	138623467	+	1	NA	intron (NM_183025, intron 1 of 3)	intron (NM_183025, intron 1 of 3)	504	NM_183025	243308	Mm.36612	NM_183025	ENSMUSG00000056014	A430033K04Rik	C86988	RIKEN cDNA A430033K04 gene	protein-coding
Merged-chr10-22149851-1	chr10	22148949	22150753	+	1	NA	promoter-TSS (NM_001254744)	promoter-TSS (NM_001254744)	-581	NM_001254745	319887	Mm.177746	NM_001254744	ENSMUSG00000097327	E030030I06Rik	-	RIKEN cDNA E030030I06 gene	protein-coding
Merged-chr3-108562594-1	chr3	108562364	108562825	+	1	NA	promoter-TSS (NM_026198)	promoter-TSS (NM_026198)	-128	NM_026198	67495	Mm.32615	NM_026198	ENSMUSG00000068732	Tmem167b	2010200O16Rik	transmembrane protein 167B	protein-coding
Merged-chr11-48372040-4	chr11	48373178	48373744	+	1	NA	Intergenic	L1Md_A|LINE|L1	-426899	NM_008143	14694	Mm.5305	NM_008143	ENSMUSG00000020372	Rack1	AL033335|GB-like|Gnb2-rs1|Gnb2l1|p205	receptor for activated C kinase 1	protein-coding
Merged-chr11-104232016-1	chr11	104231528	104232505	+	1	NA	intron (NM_001038609, intron 1 of 11)	CpG	580	NM_001285454	17762	Mm.1287	NM_010838	ENSMUSG00000018411	Mapt	AI413597|AW045860|Mtapt|Tau	microtubule-associated protein tau	protein-coding
Merged-chr15-3905809-1	chr15	3905663	3905956	+	1	NA	Intergenic	Intergenic	73764	NM_134099	106052	Mm.234191	NM_134099	ENSMUSG00000022184	Fbxo4	1700096C12Rik|AI851261|AW494535|Fbx4	F-box protein 4	protein-coding
Merged-chr10-54615561-3	chr10	54613703	54614814	+	1	NA	Intergenic	L1Md_T|LINE|L1	538336	NR_038016	100502920	Mm.403982	NR_038016	ENSMUSG00000097069	Gm16998	-	predicted gene, 16998	ncRNA
Merged-chr11-3173018-3	chr11	3172472	3173635	+	1	NA	intron (NM_030207, intron 6 of 32)	B3A|SINE|B2	20410	NM_030207	78887	Mm.394071	NM_030207	ENSMUSG00000023764	Sfi1	-	Sfi1 homolog, spindle assembly associated (yeast)	protein-coding
Merged-chr19-8880482-1	chr19	8880382	8880582	+	1	NA	exon (NM_001160356, exon 2 of 2)	exon (NM_001160356, exon 2 of 2)	451	NM_001160356	107197	Mm.381181	NM_001160356	ENSMUSG00000071654	Uqcc3	AI462493|Cbp4	ubiquinol-cytochrome c reductase complex assembly factor 3	protein-coding
Merged-chr3-116424480-1	chr3	116424377	116424584	+	1	NA	promoter-TSS (NM_001080818)	promoter-TSS (NM_001080818)	-448	NM_001173553	229776	Mm.17647	NM_001080818	ENSMUSG00000033502	Cdc14a	A830059A17Rik|CDC14A2|CDC14a1|Cdc14	CDC14 cell division cycle 14A	protein-coding
Merged-chr17-27262819-1	chr17	27262610	27263028	+	1	NA	Intergenic	RLTR51A_Mm|LTR|ERVK?	-14753	NR_131118	319720	Mm.394996	NR_131118		9630028I04Rik	-	RIKEN cDNA 9630028I04 gene	ncRNA
Merged-chr1-69193793-2	chr1	69192669	69194473	+	1	NA	Intergenic	L1Md_A|LINE|L1	-85512	NM_010154	13869	Mm.442420	NM_010154	ENSMUSG00000062209	Erbb4	Her4|c-erbB-4	erb-b2 receptor tyrosine kinase 4	protein-coding
Merged-chrGL456390.1-15028-2	chrGL456390.1	14132	15484	+	1	NA	NA	NA	NA	NA
Merged-chr5-34660205-1	chr5	34660036	34660374	+	1	NA	promoter-TSS (NM_029278)	promoter-TSS (NM_029278)	-57	NM_029278	75416	Mm.40292	NM_029278	ENSMUSG00000036693	Nop14	2610033H07Rik|Nol14	NOP14 nucleolar protein	protein-coding
Merged-chr7-59768567-1	chr7	59767107	59770072	+	1	NA	intron (NR_146211, intron 59 of 171)	intron (NR_146211, intron 59 of 171)	-17009	NR_033779	64245		NR_033779	ENSMUSG00000096759	Snord116l2	Pwcr1l2	small nucleolar RNA, C/D box 116-like 2	snoRNA
Merged-chr8-84066545-1	chr8	84066423	84066668	+	1	NA	promoter-TSS (NM_009055)	promoter-TSS (NM_009055)	-291	NM_009055	19724	Mm.7892	NM_009055	ENSMUSG00000031706	Rfx1	AI047719|AI385641	regulatory factor X, 1 (influences HLA class II expression)	protein-coding
Merged-chr8-111449748-1	chr8	111449483	111450013	+	1	NA	promoter-TSS (NR_105819)	promoter-TSS (NR_105819)	-452	NR_105819
Merged-chr19-38819151-1	chr19	38819049	38819253	+	1	NA	promoter-TSS (NM_021315)	promoter-TSS (NM_021315)	86	NM_021315	57753	Mm.86482	NM_021315	ENSMUSG00000024999	Noc3l	AF233884|Fad24	NOC3 like DNA replication regulator	protein-coding
Merged-chr1-160426300-3	chr1	160424931	160425520	+	1	NA	intron (NM_013862, intron 17 of 20)	L1Md_A|LINE|L1	-73654	NM_001038621	29809	Mm.25833	NM_013862	ENSMUSG00000026721	Rabgap1l	5830411O09Rik|8430421H08Rik|9630005B12Rik|AW049894|HHL|Hh1|mKIAA0471	RAB GTPase activating protein 1-like	protein-coding
Merged-chrGL456393.1-1205-2	chrGL456393.1	156	2126	+	1	NA	NA	NA	NA	NA
Merged-chr1-150342483-2	chr1	150341199	150343565	+	1	NA	intron (NR_040603, intron 2 of 3)	L1Md_A|LINE|L1	4389	NR_040603	75584	Mm.47709	NR_040603	ENSMUSG00000099447	2310030A07Rik	-	RIKEN cDNA 2310030A07 gene	ncRNA
Merged-chr6-47676387-2-4	chr6	47680028	47681766	+	1	NA	TTS (NR_002841).7	TTS (NR_002841).7	161	NR_002841	19799		NR_002841		Rn4.5s	-	4.5S RNA	rRNA
Merged-chr15-102231060-1	chr15	102230635	102231485	+	1	NA	intron (NM_013566, intron 1 of 14)	intron (NM_013566, intron 1 of 14)	875	NM_013566	16421	Mm.58	NM_013566	ENSMUSG00000001281	Itgb7	Ly69	integrin beta 7	protein-coding
Merged-chr11-51020368-2	chr11	51018674	51019281	+	1	NA	Intergenic	L1Md_A|LINE|L1	-8027	NM_010997	18354	Mm.222843	NM_010997	ENSMUSG00000059397	Olfr54	F3|MOR126-1	olfactory receptor 54	protein-coding
Merged-chrJH584304.1-52432-3-19	chrJH584304.1	81546	88384	+	1	NA	NA	NA	NA	NA
Merged-chr17-7985655-1	chr17	7985510	7985801	+	1	NA	Intergenic	Intergenic	40041	NM_025789	66832	Mm.29830	NM_025789	ENSMUSG00000073471	Rsph3a	1700012G05Rik|4930524H12Rik|R74860|Rshl2|Rshl2a	radial spoke 3A homolog (Chlamydomonas)	protein-coding
Merged-chr17-27820478-1	chr17	27820121	27820835	+	1	NA	promoter-TSS (NM_001271511)	promoter-TSS (NM_001271511)	64	NM_001033279	224647	Mm.196577	NM_001033279	ENSMUSG00000056692	D17Wsu92e	AU020189|C030010A15|C80239	DNA segment, Chr 17, Wayne State University 92, expressed	protein-coding
Merged-chr2-51947186-1	chr2	51946530	51947842	+	1	NA	Intergenic	(GGA)n|Simple_repeat|Simple_repeat	-12023	NM_001355606	71684	Mm.28309	NM_030243	ENSMUSG00000036249	Rbm43	0610033I05Rik	RNA binding motif protein 43	protein-coding
Merged-chr13-74529570-2	chr13	74528478	74530596	+	1	NA	Intergenic	(CACAG)n|Simple_repeat|Simple_repeat	-35587	NM_146231	235956		NM_146231	ENSMUSG00000069208	Zfp825	-	zinc finger protein 825	protein-coding
Merged-chr6-37442292-1	chr6	37442145	37442439	+	1	NA	promoter-TSS (NM_178661)	promoter-TSS (NM_178661)	-144	NM_178661	208647	Mm.169929	NM_178661	ENSMUSG00000038648	Creb3l2	BBF2H7|C530025K05Rik|SCIRR69	cAMP responsive element binding protein 3-like 2	protein-coding
Merged-chr3-86910476-1	chr3	86910326	86910626	+	1	NA	intron (NM_001195500, intron 1 of 11)	intron (NM_001195500, intron 1 of 11)	10408	NM_001195499	70762	Mm.44490	NM_027539	ENSMUSG00000028078	Dclk2	6330415M09Rik|AU044875|CL2|CLICK2|Click-II|Dcamkl2	doublecortin-like kinase 2	protein-coding
Merged-chr19-4455801-1	chr19	4455333	4456269	+	1	NA	intron (NM_134164, intron 4 of 7)	RLTR28|LTR|ERVL	16242	NR_045989	319314	Mm.393810	NR_045989	ENSMUSG00000087132	A930001C03Rik	-	RIKEN cDNA A930001C03 gene	ncRNA
Merged-chr5-124052311-1	chr5	124052195	124052427	+	1	NA	Intergenic	Intergenic	-20051	NM_177876	330192	Mm.4079	NM_177876	ENSMUSG00000066278	Vps37b	2300007F24Rik|AI415429|BC026744	vacuolar protein sorting 37B	protein-coding
Merged-chr2-30807987-1	chr2	30807886	30808088	+	1	NA	promoter-TSS (NM_001356435)	promoter-TSS (NM_001356435)	19	NM_001356436	66617	Mm.33167	NM_170592	ENSMUSG00000026857	Ntmt1	2610205E22Rik|AL033331|AL033332|Mettl11a|NTM1A	N-terminal Xaa-Pro-Lys N-methyltransferase 1	protein-coding
Merged-chr1-128065353-1	chr1	128065258	128065448	+	1	NA	intron (NM_001285945, intron 2 of 20)	intron (NM_001285945, intron 2 of 20)	37118	NM_027678	226409	Mm.425048	NM_027678	ENSMUSG00000036086	Zranb3	4933425L19Rik|AH2|AI316834|C730006D09	zinc finger, RAN-binding domain containing 3	protein-coding
Merged-chr6-47748136-4-2	chr6	47743725	47745106	+	1	NA	promoter-TSS (NR_002841).9	promoter-TSS (NR_002841).9	-184	NR_002841	19799		NR_002841		Rn4.5s	-	4.5S RNA	rRNA
Merged-chr5-13890911-1	chr5	13890777	13891045	+	1	NA	Intergenic	RLTR48A|LTR|ERV1	99292	NM_027650	71026	Mm.158536	NM_027650	ENSMUSG00000067855	Speer3	4933405P08Rik|SPEER-3	spermatogenesis associated glutamate (E)-rich protein 3	protein-coding
Merged-chr9-7837141-1	chr9	7837038	7837244	+	1	NA	promoter-TSS (NM_001291503)	promoter-TSS (NM_001291503)	-84	NM_007465	11797	Mm.335659	NM_007465	ENSMUSG00000057367	Birc2	AW146227|Api1|Api2|Birc3|C-IAP1|C330006D17Rik|HIAP1|HIAP2|IAP1|IAP2|MIAP1|MIAP2|MIHB|MIHC|RNF48|cIAP1|cIAP2|mcIAP1	baculoviral IAP repeat-containing 2	protein-coding
Merged-chr5-114568404-1	chr5	114567867	114568142	+	1	NA	promoter-TSS (NM_001004180)	promoter-TSS (NM_001004180)	-247	NM_001004180	433940	Mm.194212	NM_001004180	ENSMUSG00000041930	Fam222a	-	family with sequence similarity 222, member A	protein-coding
Merged-chr10-22274330-1	chr10	22274088	22274572	+	1	NA	intron (NM_001177775, intron 1 of 5)	intron (NM_001177775, intron 1 of 5)	856	NM_001177775	667281	Mm.484254	NM_001177775	ENSMUSG00000075297	H60b	EG667281	histocompatibility 60b	protein-coding
Merged-chr3-93445849-1	chr3	93443696	93447655	+	1	NA	exon (NM_001163098, exon 2 of 2)	exon (NM_001163098, exon 2 of 2)	3345	NM_001163098	99681	Mm.316671	NM_001163098	ENSMUSG00000052415	Tchh	AHF|AI597080|Thh	trichohyalin	protein-coding
Merged-chr6-29170613-1	chr6	29170489	29170738	+	1	NA	exon (NM_001101443, exon 5 of 5)	exon (NM_001101443, exon 5 of 5)	-5889	NM_133925	68272	Mm.40802	NM_026650	ENSMUSG00000029701	Rbm28	2810480G15Rik|AI503051	RNA binding motif protein 28	protein-coding
Merged-chr12-42743152-3	chr12	42741695	42744405	+	1	NA	Intergenic	L1Md_T|LINE|L1	291167	NR_148724	102636207		NR_148724		Gm33340	Gm40882	predicted gene, 33340	ncRNA
Merged-chr1-61494952-3	chr1	61494815	61496072	+	1	NA	Intergenic	L1Md_T|LINE|L1	117011	NR_040483	77341	Mm.402964	NR_040483	ENSMUSG00000085447	9530026F06Rik	-	RIKEN cDNA 9530026F06 gene	ncRNA
Merged-chr4-133910870-1	chr4	133910755	133910985	+	1	NA	Intergenic	CpG	-23073	NM_009097	20111	Mm.301827	NM_009097	ENSMUSG00000003644	Rps6ka1	Mapkapk-1a|Rsk|Rsk-1|Rsk1|S6K-alpha-1|p90-Rsk1|p90Rsk1|p90S6K|p90rsk	ribosomal protein S6 kinase polypeptide 1	protein-coding
Merged-chr1-71533834-2	chr1	71533443	71534569	+	1	NA	Intergenic	L1Md_T|LINE|L1	-23150	NM_026195	108147	Mm.38010	NM_026195	ENSMUSG00000026192	Atic	2610509C24Rik|AA536954|AW212393	5-aminoimidazole-4-carboxamide ribonucleotide formyltransferase/IMP cyclohydrolase	protein-coding
Merged-chr10-51946990-1	chr10	51946895	51947086	+	1	NA	Intergenic	Intergenic	-75512	NM_001300957	215031	Mm.87237	NM_153786	ENSMUSG00000049641	Vgll2	C130057C21Rik|VITO-1|Vito1|vgl-2	vestigial like family member 2	protein-coding
Merged-chr1-143865556-3	chr1	143866906	143867947	+	1	NA	Intergenic	L1Md_T|LINE|L1	90148	NM_019562	56207	Mm.261004	NM_019562	ENSMUSG00000018189	Uchl5	5830413B11Rik|Uch37	ubiquitin carboxyl-terminal esterase L5	protein-coding
Merged-chr11-27385940-2	chr11	27385702	27386030	+	1	NA	Intergenic	L1Md_T|LINE|L1	600758	NR_002890	654472	Mm.347777	NR_002890		Gm12070	-	glyceraldehyde-3-phosphate dehydrogenase pseudogene	pseudo
Merged-chr6-47772744-1	chr6	47772398	47773091	+	1	NA	Intergenic	CpG	-19819	NR_002841	19799		NR_002841		Rn4.5s	-	4.5S RNA	rRNA
Merged-chr1-141700175-3	chr1	141698462	141700475	+	1	NA	Intergenic	L1Md_T|LINE|L1	-1043066	NR_040604	75910	Mm.483845	NR_040604	ENSMUSG00000102368	4930590L20Rik	-	RIKEN cDNA 4930590L20 gene	ncRNA
Merged-chr11-94989794-1	chr11	94989655	94989934	+	1	NA	Intergenic	G-rich|Low_complexity|Low_complexity	-1418	NM_172261	217124	Mm.229087	NM_172261	ENSMUSG00000038976	Ppp1r9b	SPL|Spn	protein phosphatase 1, regulatory subunit 9B	protein-coding
Merged-chrGL456383.1-29878-2	chrGL456383.1	27335	29067	+	1	NA	NA	NA	NA	NA
Merged-chr17-14735825-1	chr17	14735725	14735926	+	1	NA	Intergenic	Intergenic	-41563	NM_011581	21826	Mm.26688	NM_011581	ENSMUSG00000023885	Thbs2	TSP2|Thbs-2	thrombospondin 2	protein-coding
Merged-chr16-94526579-1	chr16	94526448	94526710	+	1	NA	promoter-TSS (NM_007834)	promoter-TSS (NM_007834)	50	NM_007834	13185	Mm.7472	NM_007834	ENSMUSG00000022898	Dscr3	AW538125|Dcra	DSCR3 arrestin fold containing	protein-coding
Merged-chr1-195241730-2	chr1	195241568	195241893	+	1	NA	Intergenic	CpG	-65015	NM_007758	12902	Mm.235387	NM_007758	ENSMUSG00000026616	Cr2	C3DR|CD21|CD35|Cr-1|Cr-2|Cr1	complement receptor 2	protein-coding
Merged-chr5-108461195-1	chr5	108461099	108461291	+	1	NA	promoter-TSS (NM_172716)	promoter-TSS (NM_172716)	-137	NM_172716	69587	Mm.261218	NM_172716	ENSMUSG00000033623	Pcgf3	2310035N15Rik|AI662857|D630042K08Rik|DONG1|E430039C14|RNF3A|Rnf3	polycomb group ring finger 3	protein-coding
Merged-chr15-6873733-1	chr15	6873423	6874044	+	1	NA	intron (NM_001310469, intron 1 of 17)	intron (NM_001310469, intron 1 of 17)	580	NM_011019	18414	Mm.10760	NM_011019	ENSMUSG00000022146	Osmr	OSMRB	oncostatin M receptor	protein-coding
Merged-chr10-78734803-2	chr10	78734625	78735105	+	1	NA	Intergenic	L1Md_T|LINE|L1	-16572	NM_009809	12365	Mm.20940	NM_009809	ENSMUSG00000005355	Casp14	MICE|mini-ICE	caspase 14	protein-coding
Merged-chr17-23518644-1	chr17	23518782	23519329	+	1	NA	Intergenic	RMER1C|Other|Other	-31744	NR_126485	320020	Mm.445111	NR_126484		6330415G19Rik	-	RIKEN cDNA 6330415G19 gene	ncRNA
Merged-chr19-5366552-1	chr19	5366151	5366954	+	1	NA	promoter-TSS (NM_027236)	promoter-TSS (NM_027236)	-189	NM_001038231	23825	Mm.358649	NM_011793	ENSMUSG00000024844	Banf1	Baf|Bcrp1|L2bp1/Baf	barrier to autointegration factor 1	protein-coding
Merged-chr17-75465571-1	chr17	75465457	75465685	+	1	NA	promoter-TSS (NM_207246)	promoter-TSS (NM_207246)	33	NM_207246	240168	Mm.329203	NM_207246	ENSMUSG00000071042	Rasgrp3	BC066069|Gm327	RAS, guanyl releasing protein 3	protein-coding
Merged-chr3-95882336-1	chr3	95882141	95882531	+	1	NA	promoter-TSS (NM_001033302)	promoter-TSS (NM_001033302)	-108	NM_001033302	229599	Mm.331218	NM_001033302	ENSMUSG00000038550	Ciart	Chrono|Gm129	circadian associated repressor of transcription	protein-coding
Merged-chr5-107723668-1	chr5	107723023	107724394	+	1	NA	intron (NM_001267621, intron 2 of 6)	CpG	635	NM_010278	14581	Mm.2078	NM_010278	ENSMUSG00000029275	Gfi1	AW495828|Gfi-1|Pal-1|Pal1	growth factor independent 1	protein-coding
Merged-chr4-12134893-1	chr4	12134751	12135036	+	1	NA	Intergenic	MMVL30-int|LTR|ERV1	-5224	NM_028226	72397	Mm.430709	NM_028226	ENSMUSG00000046667	Rbm12b1	3000004N20Rik|Rbm12b|Rbm12ba	RNA binding motif protein 12 B1	protein-coding
Merged-chr11-99830036-2	chr11	99831046	99831803	+	1	NA	Intergenic	L1Md_T|LINE|L1	6642	NM_001195383	100502865	Mm.476649	NM_001195383	ENSMUSG00000078257	2300003K06Rik	-	RIKEN cDNA 2300003K06 gene	protein-coding
Merged-chr14-19417696-2	chr14	19415688	19418907	+	1	NA	Intergenic	GSAT_MM|Satellite|Satellite	185290	NM_001024706	432825	Mm.327147	NM_001024706	ENSMUSG00000095024	Gm5458	EG432825	predicted gene 5458	protein-coding
Merged-chr5-29468350-1	chr5	29467857	29468805	+	1	NA	Intergenic	Intergenic	10139	NM_019944	15285	Mm.103760	NM_019944	ENSMUSG00000001566	Mnx1	HB9|Hlxb9|MNR2	motor neuron and pancreas homeobox 1	protein-coding
Merged-chr5-15711462-1	chr5	15711277	15712438	+	1	NA	intron (NM_001281511, intron 2 of 4)	intron (NM_001281511, intron 2 of 4)	2414	NM_001281511	100502967	Mm.425235	NM_001281511	ENSMUSG00000073208	Speer4c	4933431D05Rik|SPEER-4C	spermatogenesis associated glutamate (E)-rich protein 4C	protein-coding
Merged-chr1-17469612-2	chr1	17469507	17471004	+	1	NA	Intergenic	L1Md_T|LINE|L1	-131646	NM_053191	94227	Mm.442452	NM_053191	ENSMUSG00000067780	Pi15	P24TI|P25TI|PI-15|SugarCrisp	peptidase inhibitor 15	protein-coding
Merged-chr4-147444059-1	chr4	147443629	147443949	+	1	NA	intron (NM_001039209, intron 1 of 2)	intron (NM_001039209, intron 1 of 2)	-109488	NM_001014397	433804	Mm.332047	NM_001014397	ENSMUSG00000065999	Zfp985	Gm13154	zinc finger protein 985	protein-coding
Merged-chr17-24719494-1	chr17	24719440	24719974	+	1	NA	promoter-TSS (NM_008503)	promoter-TSS (NM_008503)	125	NR_028515	100306952	Mm.484806	NR_028515	ENSMUSG00000089255	Snora78	ACA64	small nucleolar RNA, H/ACA box 7	snoRNA
Merged-chr15-95805341-1	chr15	95805112	95805570	+	1	NA	intron (NM_175344, intron 1 of 19)	intron (NM_175344, intron 1 of 19)	14498	NM_001253813	105722	Mm.38087	NM_175344	ENSMUSG00000064210	Ano6	2900059G15Rik|AA407480|AW554778|F730003B03Rik|Tmem16f	anoctamin 6	protein-coding
Merged-chr12-67059546-2	chr12	67059166	67059830	+	1	NA	intron (NM_001193266, intron 1 of 16)	GSAT_MM|Satellite|Satellite	163051	NM_001193266	320772	Mm.227680	NM_207010	ENSMUSG00000034912	Mdga2	6720489L24Rik|9330209L04Rik|Adp|Mamdc1	MAM domain containing glycosylphosphatidylinositol anchor 2	protein-coding
Merged-chr10-13000675-2	chr10	13000400	13002629	+	1	NA	Intergenic	L1Md_Gf|LINE|L1	-6936	NM_175102	66125	Mm.29743	NM_175102	ENSMUSG00000078348	Sf3b5	10kDa|1110005L13Rik|AU043053|Sf3b10	splicing factor 3b, subunit 5	protein-coding
Merged-chrY-90778512-2	chrY	90773039	90775749	+	1	NA	Intergenic	Intergenic	-11048	NR_137282	170942	Mm.76062	NM_133362	ENSMUSG00000096768	Erdr1	edr	erythroid differentiation regulator 1	protein-coding
Merged-chr12-61368562-2	chr12	61368118	61369375	+	1	NA	Intergenic	L1Md_A|LINE|L1	153074	NR_045049	100504101	Mm.235026	NR_045049	ENSMUSG00000113429	Gm20063	-	predicted gene, 20063	ncRNA
Merged-chr15-81264692-1	chr15	81264593	81264791	+	1	NA	Intergenic	Intergenic	-12830	NR_077230	78102	Mm.296832	NR_077229	ENSMUSG00000115970	8430426J06Rik	-	RIKEN cDNA 8430426J06 gene	ncRNA
Merged-chr12-14451652-1	chr12	14451408	14451556	+	1	NA	Intergenic	L1Md_T|LINE|L1	189948	NR_045003	791361	Mm.217963	NR_045003	ENSMUSG00000113336	Gm16497	-	predicted gene 16497	ncRNA
Merged-chr17-17345899-2	chr17	17345546	17346155	+	1	NA	Intergenic	Intergenic	-28482	NM_025934	67045	Mm.35117	NM_025934	ENSMUSG00000023852	Riok2	2010110K24Rik|2410085M17Rik	RIO kinase 2	protein-coding
Merged-chr1-115802422-2	chr1	115802477	115804007	+	1	NA	intron (NM_001077425, intron 1 of 23)	L1Md_T|LINE|L1	118105	NM_001077425	636808	Mm.101576	NM_001077425	ENSMUSG00000070695	Cntnap5a	Caspr5-1|EG636808	contactin associated protein-like 5A	protein-coding
Merged-chr10-57329484-2	chr10	57327561	57328706	+	1	NA	Intergenic	L1Md_T|LINE|L1	158220	NR_045353	74928	Mm.416643	NR_045353	ENSMUSG00000097370	4930467K11Rik	-	RIKEN cDNA 4930467K11 gene	ncRNA
Merged-chr1-106115123-2	chr1	106113591	106114822	+	1	NA	Intergenic	L1Md_T|LINE|L1	57318	NR_040630	626049	Mm.247410	NR_040630	ENSMUSG00000101583	Gm20753	-	predicted gene, 20753	ncRNA
Merged-chr19-4943316-1	chr19	4943207	4943425	+	1	NA	promoter-TSS (NM_172835)	promoter-TSS (NM_172835)	-189	NM_001347422	240518	Mm.277580	NM_172835	ENSMUSG00000024901	Peli3	6030441F14Rik|A930011L17|BC028931	pellino 3	protein-coding
Merged-chrX-170844808-1	chrX	170844652	170844965	+	1	NA	Intergenic	Intergenic	172164	NM_001199212	107626	Mm.486144	NM_001199212	ENSMUSG00000093806	Asmt	Hiomt	acetylserotonin O-methyltransferase	protein-coding
Merged-chr10-120636142-1	chr10	120636013	120636271	+	1	NA	Intergenic	Intergenic	-129590	NR_038000	70874	Mm.427286	NR_038000	ENSMUSG00000044544	4921513I03Rik	-	RIKEN cDNA 4921513I03 gene	ncRNA
Merged-chr2-25364334-1	chr2	25364104	25364564	+	1	NA	intron (NR_149315, intron 3 of 8)	intron (NR_149315, intron 3 of 8)	1329	NR_149315	227620	Mm.33797	NM_001033293	ENSMUSG00000026956	Uap1l1	5730445F03Rik	UDP-N-acteylglucosamine pyrophosphorylase 1-like 1	protein-coding
Merged-chr13-74009879-1	chr13	74009541	74010114	+	1	NA	intron (NM_182839, intron 1 of 3)	CpG	408	NM_182839	72948	Mm.39752	NM_182839	ENSMUSG00000021573	Tppp	2900041A09Rik|AI849835	tubulin polymerization promoting protein	protein-coding
Merged-chrX-76598843-2	chrX	76598550	76599135	+	1	NA	intron (NM_001201395, intron 1 of 1)	SYNREP_MM|Satellite|Satellite	4082	NM_001201395	74987	Mm.107996	NM_001201395	ENSMUSG00000079525	Cldn34d	4930468A15Rik	claudin 34D	protein-coding
Merged-chr11-69995567-1	chr11	69995440	69995694	+	1	NA	promoter-TSS (NM_001291125)	promoter-TSS (NM_001291125)	-199	NM_001291125	78246	Mm.20805	NM_030064	ENSMUSG00000018572	Phf23	2020-06-01	PHD finger protein 23	protein-coding
Merged-chr10-104541899-3	chr10	104539917	104540485	+	1	NA	Intergenic	L1Md_T|LINE|L1	252932	NR_105838	102465222		NR_105838	ENSMUSG00000099264	Mir6411	Gm27767|mmu-mir-6411	microRNA 6411	ncRNA
Merged-chr3-52677723-1	chr3	52677618	52677829	+	1	NA	Intergenic	Intergenic	-62001	NR_038079	329639	Mm.131245	NR_038079	ENSMUSG00000102785	Gm2447	100039832|A530017F20	predicted gene 2447	ncRNA
Merged-chr19-61199700-1	chr19	61199550	61199851	+	1	NA	Intergenic	Intergenic	-23391	NM_001177513	633057	Mm.426097	NM_001177513	ENSMUSG00000094649	Gm7102	EG633057	predicted gene 7102	protein-coding
Merged-chr2-22588753-3	chr2	22587772	22590163	+	1	NA	Intergenic	Intergenic	-33360	NM_008078	14417	Mm.4784	NM_008078	ENSMUSG00000026787	Gad2	6330404F12Rik|GAD(65)|GAD65|Gad-2	glutamic acid decarboxylase 2	protein-coding
Merged-chr6-88924890-1	chr6	88924777	88925003	+	1	NA	Intergenic	(CA)n|Simple_repeat|Simple_repeat	22639	NM_011906	24100	Mm.284480	NM_011906	ENSMUSG00000002871	Tpra1	40kDa|Gpr175|Tpra40	transmembrane protein, adipocyte asscociated 1	protein-coding
Merged-chr10-15893220-3	chr10	15892340	15894080	+	1	NA	Intergenic	L1Md_T|LINE|L1	101433	NR_131087	77538	Mm.128235	NR_131087	ENSMUSG00000112227	C330004P14Rik	-	RIKEN cDNA C330004P14 gene	ncRNA
Merged-chr1-145797366-3	chr1	145794851	145798953	+	1	NA	Intergenic	L1Md_T|LINE|L1	-698727	NM_001357571	215378	Mm.441817	NM_153539	ENSMUSG00000035131	Brinp3	B830045N13Rik|Fam5c	bone morphogenetic protein/retinoic acid inducible neural specific 3	protein-coding
Merged-chrGL456390.1-5557-2	chrGL456390.1	4154	7080	+	1	NA	NA	NA	NA	NA
Merged-chr15-99554102-1	chr15	99553975	99554229	+	1	NA	Intergenic	Charlie1|DNA|hAT-Charlie	-24954	NM_009699	11827	Mm.20206	NM_009699	ENSMUSG00000023013	Aqp2	AQP-CD|WCH-CD|cph|jpk	aquaporin 2	protein-coding
Merged-chr17-59077054-1	chr17	59076588	59077520	+	1	NA	Intergenic	Intergenic	-63732	NM_026497	67993	Mm.36507	NM_026497	ENSMUSG00000024228	Nudt12	0610016O18Rik	nudix (nucleoside diphosphate linked moiety X)-type motif 12	protein-coding
Merged-chr15-87654629-1	chr15	87654358	87654901	+	1	NA	intron (NM_134096, intron 1 of 3)	intron (NM_134096, intron 1 of 3)	29399	NM_134096	106014	Mm.244319	NM_134096	ENSMUSG00000054863	Fam19a5	TAFA5|Tafa-5|Tara-5	family with sequence similarity 19, member A5	protein-coding
Merged-chr13-107859155-1	chr13	107858440	107859871	+	1	NA	intron (NM_145456, intron 2 of 14)	intron (NM_145456, intron 2 of 14)	30909	NM_145456	67263	Mm.490418	NM_145456		Zswim6	2900036G02Rik|mKIAA1577	zinc finger SWIM-type containing 6	protein-coding
Merged-chr5-15038453-2	chr5	15037386	15037803	+	1	NA	Intergenic	ORR1A1-int|LTR|ERVL-MaLR	-4587	NM_182957	66773	Mm.368256	NM_182957	ENSMUSG00000091897	Gm17019	-	predicted gene 17019	protein-coding
Merged-chr5-108368425-1	chr5	108368258	108368593	+	1	NA	Intergenic	Intergenic	-19948	NM_008806	18587	Mm.1372	NM_008806	ENSMUSG00000029491	Pde6b	Pdeb|r|rd|rd-1|rd1|rd10	phosphodiesterase 6B, cGMP, rod receptor, beta polypeptide	protein-coding
Merged-chr5-111060028-1	chr5	111059764	111060293	+	1	NA	intron (NM_001267622, intron 2 of 22)	intron (NM_001267622, intron 2 of 22)	55884	NR_030482	735278		NR_030482	ENSMUSG00000076163	Mir701	Mirn701|mir-701|mmu-mir-701	microRNA 701	ncRNA
Merged-chr4-62497504-1	chr4	62496665	62497332	+	1	NA	exon (NM_138653, exon 7 of 7)	exon (NM_138653, exon 7 of 7)	5202	NM_024257	72748	Mm.41506	NM_024257	ENSMUSG00000038422	Hdhd3	2810435D12Rik	haloacid dehalogenase-like hydrolase domain containing 3	protein-coding
Merged-chr19-29100920-1	chr19	29100641	29101199	+	1	NA	promoter-TSS (NM_021525)	promoter-TSS (NM_021525)	-455	NM_021525	59028	Mm.28630	NM_021525	ENSMUSG00000024785	Rcl1	2310040A02Rik|AI789745|C76567|RPCL1|Rnac	RNA terminal phosphate cyclase-like 1	protein-coding
Merged-chr10-37732926-3	chr10	37730696	37731311	+	1	NA	Intergenic	L1Md_A|LINE|L1	-444771	NR_131035	75877	Mm.402094	NR_131035	ENSMUSG00000111234	4930591E09Rik	-	RIKEN cDNA 4930591E09 gene	ncRNA
Merged-chr12-3981370-1	chr12	3981126	3981614	+	1	NA	intron (NM_001082483, intron 10 of 22)	intron (NM_001082483, intron 10 of 22)	26425	NM_001278583	18976	Mm.277996	NM_008895	ENSMUSG00000020660	Pomc	ACTH|BE|Beta-LPH|Clip|Gamma-LPH|Npp|Pomc-1|Pomc1|alpha-MSH|alphaMSH|beta-MSH|gamma-MSH	pro-opiomelanocortin-alpha	protein-coding
Merged-chr15-34335336-1	chr15	34335218	34335454	+	1	NA	intron (NM_001358780, intron 2 of 18)	intron (NM_001358780, intron 2 of 18)	22536	NM_001256161	77358	Mm.402759	NM_001256161	ENSMUSG00000094447	9430069I07Rik	-	RIKEN cDNA 9430069I07 gene	protein-coding
Merged-chr6-47920579-1	chr6	47920302	47920857	+	1	NA	promoter-TSS (NM_001145881)	promoter-TSS (NM_001145881)	11	NM_001145881	232784	Mm.196782	NM_145576	ENSMUSG00000052763	Zfp212	Znf212|mKIAA3011	Zinc finger protein 212	protein-coding
Merged-chr10-75517579-1	chr10	75517139	75518019	+	1	NA	promoter-TSS (NM_175133)	promoter-TSS (NM_175133)	-198	NM_175133	68778	Mm.29382	NM_175133	ENSMUSG00000033416	Gucd1	1110038D17Rik	guanylyl cyclase domain containing 1	protein-coding
Merged-chr9-40801000-1	chr9	40800891	40801109	+	1	NA	promoter-TSS (NM_031165)	promoter-TSS (NM_031165)	-273	NM_031165	15481	Mm.290774	NM_031165	ENSMUSG00000015656	Hspa8	2410008N15Rik|Hsc70|Hsc71|Hsc73|Hsp73|Hspa10	heat shock protein 8	protein-coding
Merged-chr1-66273692-2	chr1	66272499	66273537	+	1	NA	intron (NM_001039934, intron 3 of 14)	L1Md_T|LINE|L1	-48706	NM_001310634	17756	Mm.256966	NM_008632	ENSMUSG00000015222	Map2	G1-397-34|MAP-2|Mtap-2|Mtap2|repro4	microtubule-associated protein 2	protein-coding
Merged-chr8-123331309-1	chr8	123331170	123331448	+	1	NA	Intergenic	RMER17B2|LTR|ERVK	-1404	NM_172287	234857	Mm.150200	NM_172287	ENSMUSG00000010154	Spire2	BC026502|Spir-2|Spir2	spire type actin nucleation factor 2	protein-coding
Merged-chr17-56079109-1	chr17	56078970	56079248	+	1	NA	promoter-TSS (NM_001304785)	promoter-TSS (NM_001304785)	224	NM_024432	66530	Mm.28000	NM_024432	ENSMUSG00000019578	Ubxn6	1200008L11Rik|2210415J11Rik|AU040909|Ubxd1|Ubxdc2	UBX domain protein 6	protein-coding
Merged-chr10-71587049-3	chr10	71585618	71586439	+	1	NA	Intergenic	L1Md_T|LINE|L1	238265	NM_027184	69718	Mm.245867	NM_027184	ENSMUSG00000060733	Ipmk	2410017C19Rik|AA408208|Impk	inositol polyphosphate multikinase	protein-coding
Merged-chr8-46294663-1	chr8	46292875	46294827	+	1	NA	intron (NM_173789, intron 1 of 3)	intron (NM_173789, intron 1 of 3)	820	NM_173789	234219	Mm.145631	NM_173789	ENSMUSG00000047171	Helt	A830086M02|Hesl|Heslike|Mgn|megane	helt bHLH transcription factor	protein-coding
Merged-chr1-10880395-1	chr1	10880295	10880495	+	1	NA	Intergenic	RLTR41|LTR|ERV1	-14521	NR_030645	100124448		NR_030645	ENSMUSG00000076948	Mir467e	Mirn467e	microRNA 467e	ncRNA
Merged-chr1-71254676-2	chr1	71252987	71254698	+	1	NA	intron (NM_175210, intron 48 of 52)	L1Md_T|LINE|L1	-150870	NM_007525	12021	Mm.10764	NM_007525	ENSMUSG00000026196	Bard1	-	BRCA1 associated RING domain 1	protein-coding
Merged-chr5-36796051-2	chr5	36795344	36796655	+	1	NA	intron (NM_026242, intron 1 of 1)	intron (NM_026242, intron 1 of 1)	755	NM_026242	67568	Mm.332336	NM_026242	ENSMUSG00000055302	Mrfap1	9130413I22Rik|AL022827|Pam14	Morf4 family associated protein 1	protein-coding
Merged-chr12-26038888-4	chr12	26040114	26040733	+	1	NA	Intergenic	L1Md_A|LINE|L1	170082	NR_131149	629481	Mm.390460	NR_131149	ENSMUSG00000113550	Gm29687	-	predicted gene, 29687	ncRNA
Merged-chr19-28291828-1	chr19	28291711	28291945	+	1	NA	intron (NM_175459, intron 8 of 10)	intron (NM_175459, intron 8 of 10)	-280662	NM_001166414	19726	Mm.313321	NM_011265	ENSMUSG00000040929	Rfx3	C230093O12Rik|MRFX3	regulatory factor X, 3 (influences HLA class II expression)	protein-coding
Merged-chr1-139121010-2	chr1	139120388	139121761	+	1	NA	intron (NM_001166501, intron 14 of 21)	L1Md_T|LINE|L1	143417	NR_108103	78229	Mm.437838	NR_108103	ENSMUSG00000104900	4930596I21Rik	-	RIKEN cDNA 4930596I21 gene	ncRNA
Merged-chr15-77076798-1	chr15	77076680	77076916	+	1	NA	Intergenic	Intergenic	-7600	NR_108037	74303	Mm.444304	NR_108037	ENSMUSG00000097267	1700109K24Rik	4933425G21Rik	RIKEN cDNA 1700109K24 gene	ncRNA
Merged-chr1-3349077-3	chr1	3347507	3348252	+	1	NA	intron (NM_001011874, intron 2 of 2)	L1Md_T|LINE|L1	323619	NM_001011874	497097	Mm.454496	NM_001011874	ENSMUSG00000051951	Xkr4	AY534250|Gm210|XRG4|mKIAA1889	X-linked Kx blood group related 4	protein-coding
Merged-chr1-147286109-3-2	chr1	147284840	147285516	+	1	NA	Intergenic	L1Md_A|LINE|L1	787491	NM_001145807	215378	Mm.441817	NM_153539	ENSMUSG00000035131	Brinp3	B830045N13Rik|Fam5c	bone morphogenetic protein/retinoic acid inducible neural specific 3	protein-coding
Merged-chr3-95624923-1	chr3	95624821	95625026	+	1	NA	promoter-TSS (NM_019561)	promoter-TSS (NM_019561)	-57	NM_019561	56205	Mm.241365	NM_019561	ENSMUSG00000038619	Ensa	1700020C18Rik|2610007F17Rik|AI451924	endosulfine alpha	protein-coding
Merged-chr1-25595136-3	chr1	25594163	25596577	+	1	NA	intron (NM_175642, intron 2 of 30)	L1Md_T|LINE|L1	234337	NM_175642	210933	Mm.336569	NM_175642	ENSMUSG00000033569	Adgrb3	A830096D10Rik|Bai3	adhesion G protein-coupled receptor B3	protein-coding
Merged-chr4-88928447-1	chr4	88928141	88928753	+	1	NA	intron (NR_132735, intron 1 of 2)	intron (NR_132735, intron 1 of 2)	13595	NR_132734	106557447	Mm.484668	NR_132734		LOC106557447	-	uncharacterized LOC106557447	ncRNA
Merged-chr15-11399751-1	chr15	11399654	11399848	+	1	NA	promoter-TSS (NM_033074)	promoter-TSS (NM_033074)	-93	NM_033074	110960	Mm.286061	NM_033074	ENSMUSG00000022241	Tars	D15Wsu59e|ThrRS	threonyl-tRNA synthetase	protein-coding
Merged-chr15-32322846-1	chr15	32322726	32322966	+	1	NA	intron (NM_009154, intron 1 of 22)	intron (NM_009154, intron 1 of 22)	78033	NM_009154	20356	Mm.260374	NM_009154	ENSMUSG00000022231	Sema5a	5930434A13|9130201M22Rik|AI464145|Semaf|semF	sema domain, seven thrombospondin repeats (type 1 and type 1-like), transmembrane domain (TM) and short cytoplasmic domain, (semaphorin) 5A	protein-coding
Merged-chr13-17442056-1	chr13	17441432	17441856	+	1	NA	intron (NM_138654, intron 9 of 13)	L1Md_A|LINE|L1	253121	NM_138654	192136	Mm.364180	NM_138654	ENSMUSG00000055137	Sugct	5033411D12Rik|D17907	succinyl-CoA glutarate-CoA transferase	protein-coding
Merged-chr5-146165529-1	chr5	146165757	146165801	+	1	NA	Intergenic	RMER15|LTR|ERVL	19525	NM_001008547	69282	Mm.373573	NM_001008547	ENSMUSG00000095040	1700001J03Rik	-	RIKEN cDNA 1700001J03 gene	protein-coding
Merged-chr8-70283773-1	chr8	70283677	70283870	+	1	NA	intron (NM_001146153, intron 1 of 9)	intron (NM_001146153, intron 1 of 9)	774	NM_001146153	26558	Mm.388127	NM_011984	ENSMUSG00000003573	Homer3	AW146114	homer scaffolding protein 3	protein-coding
Merged-chr19-56874645-1	chr19	56874373	56874917	+	1	NA	intron (NM_172840, intron 1 of 13)	CpG	229	NM_172840	240675	Mm.129534	NM_172840	ENSMUSG00000025082	Vwa2	Amaco	von Willebrand factor A domain containing 2	protein-coding
Merged-chr1-100758387-2	chr1	100757398	100759641	+	1	NA	Intergenic	L1Md_A|LINE|L1	-397249	NR_037989	100504525	Mm.87065	NR_037989	ENSMUSG00000100684	Gm20268	-	predicted gene, 20268	ncRNA
Merged-chr12-4234047-1	chr12	4233574	4234520	+	1	NA	promoter-TSS (NM_001204912)	promoter-TSS (NM_001204912)	20	NM_001204912	69709	Mm.250552	NM_001204912	ENSMUSG00000096199	Ptrhd1	2410017P09Rik	peptidyl-tRNA hydrolase domain containing 1	protein-coding
Merged-chr7-59736510-1	chr7	59736057	59736964	+	1	NA	intron (NR_146211, intron 68 of 171)	intron (NR_146211, intron 68 of 171)	-10258	NR_033778	64244		NR_033778	ENSMUSG00000096475	Snord116l1	Pwcr1l1	small nucleolar RNA, C/D box 116-like 1	snoRNA
Merged-chr1-162824668-2	chr1	162824479	162825978	+	1	NA	Intergenic	L1Md_T|LINE|L1	-12679	NM_144878	226564	Mm.155164	NM_144878	ENSMUSG00000026692	Fmo4	D1Ertd532e	flavin containing monooxygenase 4	protein-coding
Merged-chr8-19788316-1	chr8	19790472	19791506	+	1	NA	intron (NM_001270553, intron 6 of 9)	intron (NM_001270553, intron 6 of 9)	61413	NM_001039553	626415	Mm.425517	NM_001039553	ENSMUSG00000096265	4930467E23Rik	TSAP	RIKEN cDNA 4930467E23 gene	protein-coding
Merged-chr15-88862207-1	chr15	88861954	88862461	+	1	NA	promoter-TSS (NM_145478)	promoter-TSS (NM_145478)	13	NM_145478	223775	Mm.400129	NM_145478	ENSMUSG00000035828	Pim3	BC026639|Kid1	proviral integration site 3	protein-coding
Merged-chr1-145982584-1	chr1	145982295	145982930	+	1	NA	Intergenic	L1Md_T|LINE|L1	-513017	NM_001357571	215378	Mm.441817	NM_153539	ENSMUSG00000035131	Brinp3	B830045N13Rik|Fam5c	bone morphogenetic protein/retinoic acid inducible neural specific 3	protein-coding
Merged-chr11-49367327-3	chr11	49365713	49367571	+	1	NA	Intergenic	L1Md_T|LINE|L1	26108	NM_147065	259068	Mm.377819	NM_147065	ENSMUSG00000045421	Olfr1390	MOR256-2	olfactory receptor 1390	protein-coding
Merged-chr10-13008709-1	chr10	13008521	13008898	+	1	NA	exon (NM_175102, exon 1 of 1)	exon (NM_175102, exon 1 of 1)	259	NM_175102	66125	Mm.29743	NM_175102	ENSMUSG00000078348	Sf3b5	10kDa|1110005L13Rik|AU043053|Sf3b10	splicing factor 3b, subunit 5	protein-coding
Merged-chr17-35050101-1	chr17	35049790	35050413	+	1	NA	promoter-TSS (NM_033444)	promoter-TSS (NM_033444)	-142	NM_033444	114584	Mm.29524	NM_033444	ENSMUSG00000007041	Clic1	Clcp|G6	chloride intracellular channel 1	protein-coding
Merged-chr10-36643102-3	chr10	36641626	36642395	+	1	NA	intron (NM_001081208, intron 2 of 3)	L1Md_T|LINE|L1	135203	NM_001253356	319415	Mm.332442	NM_001081208	ENSMUSG00000044499	Hs3st5	D930005L05Rik|Gm1151|Hs3ost5	heparan sulfate (glucosamine) 3-O-sulfotransferase 5	protein-coding
Merged-chr13-44869789-2	chr13	44869572	44870023	+	1	NA	intron (NM_001205043, intron 3 of 17)	LSU-rRNA_Hsa|rRNA|rRNA	132299	NM_025772	94245	Mm.352311	NM_025772	ENSMUSG00000057531	Dtnbp1	5430437B18Rik|AW048963|Bloc1s8|dysbindin|sdy	dystrobrevin binding protein 1	protein-coding
Merged-chr5-4053439-2	chr5	4052410	4054368	+	1	NA	intron (NM_194462, intron 33 of 47)	intron (NM_194462, intron 33 of 47)	51308	NM_020010	13121	Mm.140158	NM_020010	ENSMUSG00000001467	Cyp51	AI426508|CYPLI|Cyp51a1|Ldm|P450-14DM|P450LI	cytochrome P450, family 51	protein-coding
Merged-chr17-5883129-1	chr17	5882944	5883315	+	1	NA	intron (NM_025664, intron 1 of 17)	intron (NM_025664, intron 1 of 17)	41749	NM_025664	66616	Mm.89515	NM_025664	ENSMUSG00000002365	Snx9	2700073N08Rik|SDP1|SH3PX1	sorting nexin 9	protein-coding
Merged-chr15-73067673-1	chr15	73067463	73067883	+	1	NA	Intergenic	GC_rich|Low_complexity|Low_complexity	-6469	NM_001164643	76510	Mm.158902	NM_029640	ENSMUSG00000047921	Trappc9	1810044A24Rik|2900005P22Rik|4632408O18Rik|Ibp|Nibp|TRS130|mKIAA1882	trafficking protein particle complex 9	protein-coding
Merged-chr4-147624835-1	chr4	147623972	147625023	+	1	NA	intron (NM_145078, intron 2 of 4)	intron (NM_145078, intron 2 of 4)	18011	NM_145078	112422	Mm.327194	NM_145078	ENSMUSG00000066000	Zfp979	2610305D13Rik|Ssm1b	zinc finger protein 979	protein-coding
Merged-chr5-136051864-1	chr5	136051696	136052033	+	1	NA	Intergenic	Intergenic	-5403	NM_027158	69665	Mm.75713	NM_027158	ENSMUSG00000006143	Upk3bl	2310043J07Rik|Upk3bl1	uroplakin 3B-like	protein-coding
Merged-chr8-20084125-19	chr8	20052012	20052809	+	1	NA	intron (NM_001270553, intron 6 of 9)	L1_Mus4|LINE|L1	245022	NR_030708	547150	Mm.359054	NR_030708	ENSMUSG00000071796	6820431F20Rik	-	cadherin 11 pseudogene	pseudo
Merged-chr8-104410856-1	chr8	104410752	104410961	+	1	NA	Intergenic	B1_Mur1|SINE|Alu	-15049	NM_153582	97487	Mm.29658	NM_153582	ENSMUSG00000096188	Cmtm4	Cklfsf4|D19397|Gm9853	CKLF-like MARVEL transmembrane domain containing 4	protein-coding
Merged-chr3-10446591-1	chr3	10446463	10446720	+	1	NA	Intergenic	Intergenic	-6461	NM_001127191	74718	Mm.440548	NM_029068	ENSMUSG00000027534	Snx16	4930522N22Rik|AI117577|AI747675	sorting nexin 16	protein-coding
Merged-chr19-4839625-1	chr19	4839439	4839812	+	1	NA	promoter-TSS (NM_016892)	promoter-TSS (NM_016892)	259	NM_207268	399599	Mm.444704	NM_207268	ENSMUSG00000067872	Ccdc87	4931419P11Rik	coiled-coil domain containing 87	protein-coding
Merged-chr13-66591915-1	chr13	66589150	66592439	+	1	NA	Intergenic	Intergenic	-149676	NM_001290196	76803	Mm.183391	NM_183119	ENSMUSG00000074832	2410141K09Rik	4930482J15Rik|Ayu21-35|Gt(pU21)35Imeg	RIKEN cDNA 2410141K09 gene	protein-coding
Merged-chr15-80798313-1	chr15	80798190	80798436	+	1	NA	promoter-TSS (NM_177124)	promoter-TSS (NM_177124)	-297	NM_177124	213988	Mm.131328	NM_144812	ENSMUSG00000047888	Tnrc6b	2700090M07Rik|A730065C02Rik|AI848765|D230019K20Rik	trinucleotide repeat containing 6b	protein-coding
Merged-chr10-38271520-2	chr10	38269945	38271034	+	1	NA	Intergenic	L1_Mus2|LINE|L1	94715	NR_131035	75877	Mm.402094	NR_131035	ENSMUSG00000111234	4930591E09Rik	-	RIKEN cDNA 4930591E09 gene	ncRNA
Merged-chrGL456393.1-52841-1	chrGL456393.1	52451	52865	+	1	NA	NA	NA	NA	NA
Merged-chr10-87403020-2	chr10	87401957	87403090	+	1	NA	Intergenic	L1Md_A|LINE|L1	91137	NM_008553	17172	Mm.136217	NM_008553	ENSMUSG00000020052	Ascl1	AI225900|ASH1|Mash1|bHLHa46	achaete-scute family bHLH transcription factor 1	protein-coding
Merged-chr8-20601641-24-7	chr8	20630045	20632974	+	1	NA	intron (NM_001270553, intron 6 of 9).2	L1_Mus4|LINE|L1	16582	NM_001270553	100861668	Mm.491087	NM_001270553	ENSMUSG00000095294	Gm21119	-	predicted gene, 21119	protein-coding
Merged-chr15-102136286-1	chr15	102136183	102136389	+	1	NA	promoter-TSS (NM_001033277)	promoter-TSS (NM_001033277)	-71	NM_001033277	223918	Mm.385009	NM_001033277	ENSMUSG00000036966	Spryd3	BC008150	SPRY domain containing 3	protein-coding
Merged-chr8-20144085-4-3	chr8	20137783	20139251	+	1	NA	Intergenic	Intergenic	158915	NR_030708	547150	Mm.359054	NR_030708	ENSMUSG00000071796	6820431F20Rik	-	cadherin 11 pseudogene	pseudo
Merged-chr11-54382626-2	chr11	54381828	54383113	+	1	NA	intron (NM_029105, intron 4 of 13)	L1Md_T|LINE|L1	11818	NM_029105	74847	Mm.486538	NM_029105	ENSMUSG00000020332	Meikin	4930404A10Rik	meiotic kinetochore factor	protein-coding
Merged-chr19-5787443-1	chr19	5787309	5787577	+	1	NA	Intergenic	Intergenic	8538	NR_144621	109146451		NR_144621		Mascrna	-	Malat1-associated small cytoplasmic RNA	scRNA
Merged-chr11-13619050-3	chr11	13618811	13621970	+	1	NA	Intergenic	L1Md_T|LINE|L1	558651	NR_131011	75280	Mm.108492	NR_131011	ENSMUSG00000085452	4930554G24Rik	-	RIKEN cDNA 4930554G24 gene	ncRNA
Merged-chr8-107206504-1	chr8	107206373	107206635	+	1	NA	Intergenic	Intergenic	-49660	NR_039557	100628577		NR_039557	ENSMUSG00000093061	Mir5098	mmu-mir-5098|mu-mir-5098	microRNA 5098	ncRNA
Merged-chrCHR_MG4264_PATCH-58263922-1	chrCHR_MG4264_PATCH	58263644	58264150	+	1	NA	NA	NA	NA	NA
Merged-chr5-74160281-1	chr5	74160168	74160394	+	1	NA	Intergenic	Intergenic	-35045	NM_026878	68939	Mm.293316	NM_026878	ENSMUSG00000049907	Rasl11b	1190017B18Rik	RAS-like, family 11, member B	protein-coding
Merged-chr8-94214459-1	chr8	94214348	94214571	+	1	NA	promoter-TSS (NM_001357266)	promoter-TSS (NM_001357266)	-105	NM_001357266	71805	Mm.458170	NM_172410	ENSMUSG00000032939	Nup93	2410008G02Rik	nucleoporin 93	protein-coding
Merged-chrJH584304.1-52432-3-12	chrJH584304.1	90552	96083	+	1	NA	NA	NA	NA	NA
Merged-chr19-7040188-1	chr19	7040042	7040335	+	1	NA	promoter-TSS (NM_016737)	promoter-TSS (NM_016737)	-162	NM_016737	20867	Mm.258633	NM_016737	ENSMUSG00000024966	Stip1	Hop|Sti1|p60	stress-induced phosphoprotein 1	protein-coding
Merged-chr12-35246672-1	chr12	35246508	35246836	+	1	NA	Intergenic	Intergenic	-51775	NR_030449	751520		NR_030449	ENSMUSG00000076253	Mir680-3	Mirn680-3	microRNA 680-3	ncRNA
Merged-chrX-135054303-1	chrX	135054173	135054434	+	1	NA	intron (NR_040282, intron 2 of 3)	intron (NR_040282, intron 2 of 3)	6033	NR_040282	320606	Mm.439072	NR_040281	ENSMUSG00000089759	3632454L22Rik	-	RIKEN cDNA 3632454L22 gene	ncRNA
Merged-chr19-36208125-1	chr19	36208005	36208246	+	1	NA	Intergenic	Intergenic	-88281	NM_013468	107765	Mm.10279	NM_013468	ENSMUSG00000024803	Ankrd1	Alrp|CARP|Crap|MARP1	ankyrin repeat domain 1 (cardiac muscle)	protein-coding
Merged-chr15-64621839-1	chr15	64621741	64621937	+	1	NA	Intergenic	Intergenic	-238920	NM_010026	13196	Mm.277236	NM_010026	ENSMUSG00000022377	Asap1	AV239055|DEF-1|Ddef1|PAP|mKIAA1249|s19	ArfGAP with SH3 domain, ankyrin repeat and PH domain1	protein-coding
Merged-chr12-42671490-2	chr12	42671743	42672123	+	1	NA	Intergenic	L1Md_Gf|LINE|L1	362284	NR_148724	102636207		NR_148724		Gm33340	Gm40882	predicted gene, 33340	ncRNA
Merged-chr1-162067609-3	chr1	162065703	162068664	+	1	NA	intron (NM_172646, intron 16 of 19)	L1Md_T|LINE|L1	62214	NR_040562	72753	Mm.452125	NR_040562	ENSMUSG00000090260	2810442N19Rik	-	RIKEN cDNA 2810442N19 gene	ncRNA
Merged-chr19-28296432-1	chr19	28296238	28296626	+	1	NA	intron (NM_175459, intron 8 of 10)	intron (NM_175459, intron 8 of 10)	-285266	NM_001166414	19726	Mm.313321	NM_011265	ENSMUSG00000040929	Rfx3	C230093O12Rik|MRFX3	regulatory factor X, 3 (influences HLA class II expression)	protein-coding
Merged-chr17-74819850-1	chr17	74819746	74819955	+	1	NA	intron (NM_152817, intron 13 of 19)	RMER19C|LTR|ERVK	102100	NM_152817	74196	Mm.209503	NM_152817	ENSMUSG00000024078	Ttc27	2610511O17Rik	tetratricopeptide repeat domain 27	protein-coding
Merged-chr17-31790443-1	chr17	31790207	31790679	+	1	NA	Intergenic	Intergenic	65361	NM_010831	17691	Mm.290941	NM_010831	ENSMUSG00000024042	Sik1	Hrt-20|Msk|Sik|Sik-1|Snf1lk	salt inducible kinase 1	protein-coding
Merged-chr15-74702190-1	chr15	74702032	74702348	+	1	NA	TTS (NM_008415)	TTS (NM_008415)	-6971	NR_033197	66769	Mm.482908	NM_025756	ENSMUSG00000044276	4933427E11Rik	-	RIKEN cDNA 4933427E11 gene	ncRNA
Merged-chr1-25521461-2	chr1	25520857	25521496	+	1	NA	intron (NM_175642, intron 7 of 30)	L1Md_T|LINE|L1	-243222	NM_001204913	100504323	Mm.484176	NM_001204913		Gm20172	-	predicted gene, 20172	protein-coding
Merged-chr8-71148170-1	chr8	71147471	71148767	+	1	NA	intron (NM_001324526, intron 3 of 10)	L1_Mus4|LINE|L1	7750	NM_001324526	665858	Mm.411658	NM_001324526		Gm7827	EG665858	predicted gene 7827	protein-coding
Merged-chr4-156357005-1	chr4	156356771	156357240	+	1	NA	Intergenic	Intergenic	25879	NM_009485	22300	Mm.377117	NM_009485		Vmn2r123	V2r1	vomeronasal 2, receptor 123	protein-coding
Merged-chr17-53689390-1	chr17	53689292	53689489	+	1	NA	promoter-TSS (NM_028232)	promoter-TSS (NM_028232)	-75	NM_028232	72415	Mm.153202	NM_028232	ENSMUSG00000023940	Sgo1	3300001M08Rik|C81037|Sgol1	shugoshin 1	protein-coding
Merged-chr1-138526614-2	chr1	138526689	138526860	+	1	NA	intron (NM_021605, intron 5 of 9)	Lx6|LINE|L1	92983	NM_021605	59125	Mm.143817	NM_021605	ENSMUSG00000026393	Nek7	2810460C19Rik|AU020186	NIMA (never in mitosis gene a)-related expressed kinase 7	protein-coding
Merged-chr11-3133767-2	chr11	3133293	3133739	+	1	NA	intron (NM_030207, intron 29 of 32)	PB1D10|SINE|Alu	9495	NR_003517	236604	Mm.247625	NM_001004146		Pisd-ps1	-	phosphatidylserine decarboxylase, pseudogene 1	pseudo
Merged-chr15-84922882-1	chr15	84922540	84923247	+	1	NA	promoter-TSS (NM_016714)	promoter-TSS (NM_016714)	-535	NM_016714	18141	Mm.28379	NM_016714	ENSMUSG00000016619	Nup50	1700030K07Rik|AI413123|Npap60	nucleoporin 50	protein-coding
Merged-chr18-3005399-2	chr18	3003861	3006530	+	1	NA	Intergenic	B1_Mur2|SINE|Alu	118217	NM_001167539	100312476	Mm.480293	NM_001167539	ENSMUSG00000091539	Vmn1r238	-	vomeronasal 1 receptor, 238	protein-coding
Merged-chr8-25969777-1	chr8	25969588	25969967	+	1	NA	intron (NM_029884, intron 4 of 17)	intron (NM_029884, intron 4 of 17)	6967	NM_029884	52120	Mm.28326	NM_029884	ENSMUSG00000037260	Hgsnat	9430010M12Rik|AW208455|D8Ertd354e|Tmem76	heparan-alpha-glucosaminide N-acetyltransferase	protein-coding
Merged-chr13-3406402-1	chr13	3406235	3406569	+	1	NA	Intergenic	Intergenic	-71901	NR_015522	76937	Mm.487240	NR_015522	ENSMUSG00000097709	2810429I04Rik	AI256682	RIKEN cDNA 2810429I04 gene	ncRNA
Merged-chrY-10170794-1	chrY	10170677	10170911	+	1	NA	Intergenic	L1Md_T|LINE|L1	1027054	NM_001199331	100040022	Mm.485767	NM_001199331	ENSMUSG00000095172	Gm20822	-	predicted gene, 20822	protein-coding
Merged-chr1-32163550-1	chr1	32163016	32163950	+	1	NA	Intergenic	L1Md_A|LINE|L1	-9239	NM_133235	170771	Mm.336594	NM_133235	ENSMUSG00000026058	Khdrbs2	6330586C16Rik|Slim1|Slm-1|Slm1|TG-RP135|Tg(LRRK2*R1441G)135Cjli|mSLM-1	KH domain containing, RNA binding, signal transduction associated 2	protein-coding
Merged-chr3-95929297-1	chr3	95929187	95929408	+	1	NA	promoter-TSS (NM_001253758)	promoter-TSS (NM_001253758)	40	NM_023210	66471	Mm.218657	NM_023210	ENSMUSG00000015749	Anp32e	2810018A15Rik|AI047746|AI326868|CPD1|LANP-L|LANPL|mLANP-L	acidic (leucine-rich) nuclear phosphoprotein 32 family, member E	protein-coding
Merged-chr10-106399981-3	chr10	106400641	106402216	+	1	NA	Intergenic	L1Md_T|LINE|L1	-68882	NM_001359673	327814	Mm.391424	NM_177373	ENSMUSG00000053825	Ppfia2	5330438O12|B230207K17Rik|E130120L08Rik|mKIAA4112	protein tyrosine phosphatase, receptor type, f polypeptide (PTPRF), interacting protein (liprin), alpha 2	protein-coding
Merged-chr1-114562153-2	chr1	114560611	114563766	+	1	NA	Intergenic	L1Md_T|LINE|L1	-1122949	NM_001077425	636808	Mm.101576	NM_001077425	ENSMUSG00000070695	Cntnap5a	Caspr5-1|EG636808	contactin associated protein-like 5A	protein-coding
Merged-chr8-20378606-29-7	chr8	20367359	20368351	+	1	NA	Intergenic	Lx2|LINE|L1	-4653	NM_001177408	100040599	Mm.491087	NM_001177408	ENSMUSG00000074449	Gm15319	-	predicted gene 15319	protein-coding
Merged-chr17-75936855-1	chr17	75936724	75936986	+	1	NA	Intergenic	Intergenic	75832	NR_033456	100043885	Mm.127562	NR_033456		Gm4710	-	predicted gene 4710	ncRNA
Merged-chr15-83224219-1	chr15	83223934	83224504	+	1	NA	Intergenic	Intergenic	27512	NM_001170954	239559	Mm.323805	NM_001004150	ENSMUSG00000047878	A4galt	-	alpha 1,4-galactosyltransferase	protein-coding
Merged-chr15-102247019-1	chr15	102246896	102247143	+	1	NA	promoter-TSS (NM_001042727)	promoter-TSS (NM_001042727)	-519	NM_001042727	19411	Mm.1273	NM_011244	ENSMUSG00000001288	Rarg	Nr1b3|RAR-gamma|RARD|RARgamma2	retinoic acid receptor, gamma	protein-coding
Merged-chr8-46429895-1	chr8	46429732	46430059	+	1	NA	Intergenic	Intergenic	-41142	NM_007981	14081	Mm.210323	NM_007981	ENSMUSG00000018796	Acsl1	Acas|Acas1|Acs|FACS|Facl2|LACS 1|LACS1	acyl-CoA synthetase long-chain family member 1	protein-coding
Merged-chr5-34169820-1	chr5	34169692	34169948	+	1	NA	promoter-TSS (NM_001289804)	promoter-TSS (NM_001289804)	-294	NM_001289803	272158	Mm.319286	NM_181857	ENSMUSG00000045102	Poln	POL4P	DNA polymerase N	protein-coding
Merged-chr19-8742206-1	chr19	8741876	8742434	+	1	NA	promoter-TSS (NR_105958)	promoter-TSS (NR_105958)	352	NM_019829	56389	Mm.153061	NM_019829	ENSMUSG00000010110	Stx5a	0610031F24Rik|D19Ertd627e|Stx5	syntaxin 5A	protein-coding
Merged-chr19-3708262-1	chr19	3707935	3708589	+	1	NA	promoter-TSS (NM_001358258)	promoter-TSS (NM_001358258)	-31	NM_001358256	72056	Mm.23780	NM_028077	ENSMUSG00000035372	1810055G02Rik	AI256204	RIKEN cDNA 1810055G02 gene	protein-coding
Merged-chr17-64407337-1	chr17	64407161	64407513	+	1	NA	Intergenic	Intergenic	-33469	NR_105848	102465228		NR_105848	ENSMUSG00000098984	Mir6420	Gm28007|mmu-mir-6420	microRNA 6420	ncRNA
Merged-chr1-124199820-2	chr1	124200622	124201311	+	1	NA	Intergenic	L1Md_T|LINE|L1	-155407	NM_199021	269109	Mm.417716	NM_199021	ENSMUSG00000036815	Dpp10	6430601K09Rik|DPP X|Dprp3	dipeptidylpeptidase 10	protein-coding
Merged-chr4-146514041-1	chr4	146514365	146514452	+	1	NA	promoter-TSS (NM_001243139)	promoter-TSS (NM_001243139)	-512	NM_001243139	100041433	Mm.441741	NM_001243138	ENSMUSG00000056300	Zfp981	Gm13247	zinc finger protein 981	protein-coding
Merged-chr15-99497789-1	chr15	99497214	99498364	+	1	NA	3' UTR (NM_028224, exon 12 of 12)	3' UTR (NM_028224, exon 12 of 12)	-23059	NM_029236	75284	Mm.32826	NM_029236	ENSMUSG00000037525	Bcdin3d	4930556P03Rik|AV138748	BCDIN3 domain containing	protein-coding
Merged-chr3-145838490-1	chr3	145838307	145838673	+	1	NA	intron (NM_026993, intron 1 of 5)	intron (NM_026993, intron 1 of 5)	79798	NM_026993	69219	Mm.234247	NM_026993	ENSMUSG00000028194	Ddah1	2410006N07Rik|2510015N06Rik|AI987801|AW050362	dimethylarginine dimethylaminohydrolase 1	protein-coding
Merged-chr11-3192070-2-3	chr11	3195702	3197047	+	1	NA	Intergenic	Intergenic	-2911	NM_030207	78887	Mm.394071	NM_030207	ENSMUSG00000023764	Sfi1	-	Sfi1 homolog, spindle assembly associated (yeast)	protein-coding
Merged-chr17-42744225-1	chr17	42744076	42744374	+	1	NA	Intergenic	Intergenic	-2046	NM_001033493	435529	Mm.136350	NM_001033493	ENSMUSG00000057899	Adgrf2	Gpr111|PGR20	adhesion G protein-coupled receptor F2	protein-coding
Merged-chr3-109123748-1	chr3	109123608	109123889	+	1	NA	intron (NM_172685, intron 1 of 9)	intron (NM_172685, intron 1 of 9)	599	NM_172685	229731	Mm.33574	NM_172685	ENSMUSG00000040322	Slc25a24	2610016M12Rik	solute carrier family 25 (mitochondrial carrier, phosphate carrier), member 24	protein-coding
Merged-chr10-87992269-2	chr10	87991135	87992047	+	1	NA	Intergenic	L1Md_T|LINE|L1	24920	NR_000040	22172	Mm.391420	NR_000040		Tyms-ps	-	thymidylate synthase, pseudogene	pseudo
Merged-chr8-121117658-1	chr8	121116859	121117900	+	1	NA	exon (NM_013519, exon 1 of 1)	exon (NM_013519, exon 1 of 1)	1208	NM_013519	14234	Mm.14092	NM_013519	ENSMUSG00000046714	Foxc2	Fkh14|Hfhbf3|MFH-1|Mfh1	forkhead box C2	protein-coding
Merged-chr10-112721058-2	chr10	112720345	112721580	+	1	NA	Intergenic	L1Md_T|LINE|L1	-5964	NR_040579	69355	Mm.84337	NR_040579	ENSMUSG00000100314	1700010J16Rik	-	RIKEN cDNA 1700010J16 gene	ncRNA
Merged-chrJH584304.1-52432-3-11	chrJH584304.1	68544	73175	+	1	NA	NA	NA	NA	NA
Merged-chr15-25642412-1	chr15	25642118	25642706	+	1	NA	intron (NM_019472, intron 1 of 40)	(TG)n|Simple_repeat|Simple_repeat	19862	NM_019472	17909	Mm.60590	NM_019472	ENSMUSG00000022272	Myo10	AW048724|D15Ertd600e|mKIAA0799|myosin-X	myosin X	protein-coding
Merged-chr8-20682343-2	chr8	20681365	20682614	+	1	NA	Intergenic	Intergenic	67062	NM_001270553	100861668	Mm.491087	NM_001270553	ENSMUSG00000095294	Gm21119	-	predicted gene, 21119	protein-coding
Merged-chr5-15673309-1	chr5	15673164	15673454	+	1	NA	Intergenic	MTEb|LTR|ERVL-MaLR	-7401	NR_001585	75858	Mm.359463	NR_001585	ENSMUSG00000089871	Speer4cos	4930568L21Rik|SPEER-7|Speer7-ps|Speer7-ps1	spermatogenesis associated glutamate (E)-rich protein 4C, opposite strand transcript	pseudo
Merged-chr1-121162158-1	chr1	121162061	121162256	+	1	NA	Intergenic	L1Md_A|LINE|L1	74753	NR_110450	98452	Mm.131017	NR_038008	ENSMUSG00000097881	Celrr	AI848258|B230209K01Rik|Celr|Gm818	cerebellum expressed regulatory RNA	ncRNA
Merged-chr17-65885266-1	chr17	65885159	65885373	+	1	NA	promoter-TSS (NM_001198949)	promoter-TSS (NM_001198949)	-343	NM_001198949	19765	Mm.17009	NM_009067	ENSMUSG00000024096	Ralbp1	RLIP76|Rip1	ralA binding protein 1	protein-coding
Merged-chr13-13754150-1	chr13	13753006	13755295	+	1	NA	intron (NM_010748, intron 46 of 52)	intron (NM_010748, intron 46 of 52)	-29909	NM_001302997	14706	Mm.215394	NM_010317	ENSMUSG00000021303	Gng4	-	guanine nucleotide binding protein (G protein), gamma 4	protein-coding
Merged-chr17-46874456-1	chr17	46874359	46874553	+	1	NA	Intergenic	Intergenic	-16165	NM_178385	72726	Mm.33780	NM_178385	ENSMUSG00000036430	Tbcc	2810055C19Rik	tubulin-specific chaperone C	protein-coding
Merged-chr10-85928090-1	chr10	85927882	85928454	+	1	NA	promoter-TSS (NM_001163614)	promoter-TSS (NM_001163614)	-323	NM_001163614	67341	Mm.382315	NM_001163614	ENSMUSG00000085111	Ascl4	1700054F16Rik|bHLHa44	achaete-scute family bHLH transcription factor 4	protein-coding
Merged-chr17-79746360-1	chr17	79746209	79746511	+	1	NA	Intergenic	Intergenic	-31319	NM_009994	13078	Mm.214016	NM_009994	ENSMUSG00000024087	Cyp1b1	CP1B|P4501b1	cytochrome P450, family 1, subfamily b, polypeptide 1	protein-coding
Merged-chr1-54029720-3	chr1	54029353	54031990	+	1	NA	intron (NM_001001883, intron 2 of 28)	L1Md_T|LINE|L1	164363	NM_001001883	329152	Mm.132150	NM_172655	ENSMUSG00000042807	Hecw2	A730039N16Rik|D030049F17Rik|Gm971|Nedl2|mKIAA1301	HECT, C2 and WW domain containing E3 ubiquitin protein ligase 2	protein-coding
Merged-chr3-9861812-1	chr3	9861702	9861923	+	1	NA	Intergenic	Intergenic	-28133	NM_001195031	94212	Mm.23897	NM_053182	ENSMUSG00000027508	Pag1	Cbp|F730007C19Rik|Pag	phosphoprotein associated with glycosphingolipid microdomains 1	protein-coding
Merged-chr11-81433220-2	chr11	81432427	81434584	+	1	NA	intron (NM_001034013, intron 1 of 9)	L1Md_A|LINE|L1	140034	NM_001033765	237880	Mm.435528	NM_001033765		1700071K01Rik	-	RIKEN cDNA 1700071K01 gene	protein-coding
Merged-chr19-5609847-1	chr19	5609579	5610115	+	1	NA	promoter-TSS (NR_037603)	promoter-TSS (NR_037603)	-103	NM_001362370	81601	Mm.228930	NM_178637	ENSMUSG00000024926	Kat5	AI839539|CPLA2|Htatip|Htatip1|PLIP|Tip55|Tip60	K(lysine) acetyltransferase 5	protein-coding
Merged-chr1-101246233-2	chr1	101245620	101247794	+	1	NA	Intergenic	L1_Mm|LINE|L1	90939	NR_037989	100504525	Mm.87065	NR_037989	ENSMUSG00000100684	Gm20268	-	predicted gene, 20268	ncRNA
Merged-chr10-37937431-3	chr10	37936698	37938382	+	1	NA	Intergenic	L1Md_A|LINE|L1	-238234	NR_131035	75877	Mm.402094	NR_131035	ENSMUSG00000111234	4930591E09Rik	-	RIKEN cDNA 4930591E09 gene	ncRNA
Merged-chr1-146448834-2	chr1	146448962	146450245	+	1	NA	Intergenic	L1Md_A|LINE|L1	-46026	NM_001357571	215378	Mm.441817	NM_153539	ENSMUSG00000035131	Brinp3	B830045N13Rik|Fam5c	bone morphogenetic protein/retinoic acid inducible neural specific 3	protein-coding
Merged-chr12-4817375-1	chr12	4817144	4817606	+	1	NA	promoter-TSS (NM_025323)	promoter-TSS (NM_025323)	-233	NM_025323	66055	Mm.102627	NM_025323	ENSMUSG00000037361	Sf3b6	0610009D07Rik|6030419K15Rik|AV001342|Sf3b14	splicing factor 3B, subunit 6	protein-coding
Merged-chrJH584304.1-52432-3-5	chrJH584304.1	25268	28189	+	1	NA	NA	NA	NA	NA
Merged-chr16-18958663-1	chr16	18958392	18958935	+	1	NA	intron (NM_010435, intron 24 of 24)	L1Md_T|LINE|L1	81913	NM_010435	15260	Mm.15694	NM_010435	ENSMUSG00000022702	Hira	AA138857|D16Ertd95e|Gm15797|N28177|Tuple1	histone cell cycle regulator	protein-coding
Merged-chr17-35301995-1	chr17	35301756	35302234	+	1	NA	Intergenic	Intergenic	-18552	NM_010390	15006	Mm.466882	NM_010390	ENSMUSG00000079507	H2-Q1	H-2Q1|Q1|Q1b|Q1d|Q1k|Qa-1|Qa1|Qed-1	histocompatibility 2, Q region locus 1	protein-coding
Merged-chr18-82170338-1	chr18	82169799	82170878	+	1	NA	Intergenic	Intergenic	-178258	NR_039589	100628596		NR_039589	ENSMUSG00000093036	Mir5127	mmu-mir-5127|mu-mir-5127	microRNA 5127	ncRNA
Merged-chr13-110744268-2	chr13	110744029	110744539	+	1	NA	Intergenic	(CCCTAA)n|Simple_repeat|Simple_repeat	-159215	NR_131193	75139	Mm.490931	NR_131193	ENSMUSG00000114472	Gm38397	-	predicted gene, 38397	ncRNA
Merged-chr5-57716072-1	chr5	57715275	57716870	+	1	NA	intron (NR_015588, intron 1 of 4)	CpG	1847	NR_015588	319216	Mm.332387	NR_015588	ENSMUSG00000097216	4932441J04Rik	-	RIKEN cDNA 4932441J04 gene	ncRNA
Merged-chr1-112168697-2	chr1	112168353	112168996	+	1	NA	Intergenic	L1Md_A|LINE|L1	-303756	NM_001081316	319901	Mm.103468	NM_001081316	ENSMUSG00000038702	Dsel	9330132E09Rik|DS-epi2	dermatan sulfate epimerase-like	protein-coding
Merged-chr10-118243910-1	chr10	118243482	118245160	+	1	NA	Intergenic	Intergenic	39357	NM_016971	50929	Mm.103585	NM_016971	ENSMUSG00000074695	Il22	IL-22|IL-22a|ILTIFa|Iltif	interleukin 22	protein-coding
Merged-chr8-85036886-1	chr8	85036789	85036984	+	1	NA	promoter-TSS (NM_001122843)	promoter-TSS (NM_001122843)	-29	NM_145390	212999	Mm.220357	NM_145390	ENSMUSG00000031691	Tnpo2	1110034O24Rik|AA414969|AI464345|AI852433|IPO3|Knpb2b|Kpnb2b|TRN2	transportin 2 (importin 3, karyopherin beta 2b)	protein-coding
Merged-chr1-176895331-3	chr1	176893857	176894500	+	1	NA	intron (NM_001357390, intron 13 of 18)	L1Md_A|LINE|L1	-58045	NR_037996	15365	Mm.441435	NR_037996		Hmga2-ps1	EG666235|Gm7996|Hmgic-ps1|[y]i-c	high mobility group AT-hook 2, pseudogene 1	pseudo
Merged-chr6-124904051-1	chr6	124903867	124904236	+	1	NA	TTS (NM_008479)	TTS (NM_008479)	7654	NM_008479	16768	Mm.4528	NM_008479	ENSMUSG00000030124	Lag3	CD223|LAG-3|Ly66	lymphocyte-activation gene 3	protein-coding
Merged-chr15-76199227-1	chr15	76198754	76199701	+	1	NA	intron (NM_001163542, intron 1 of 33)	intron (NM_001163542, intron 1 of 33)	179	NM_201392	18810	Mm.234912	NM_011117	ENSMUSG00000022565	Plec	AA591047|AU042537|EBS1|PCN|PLTN|Plec1	plectin	protein-coding
Merged-chr13-65490154-1	chr13	65489765	65490543	+	1	NA	Intergenic	Intergenic	211300	NM_178364	170936	Mm.151546	NM_178364	ENSMUSG00000021514	Zfp369	B930030B22Rik|D230020H11Rik|NRIF2	zinc finger protein 369	protein-coding
Merged-chr1-69236225-2	chr1	69235621	69237100	+	1	NA	Intergenic	L1Md_T|LINE|L1	-128301	NM_010154	13869	Mm.442420	NM_010154	ENSMUSG00000062209	Erbb4	Her4|c-erbB-4	erb-b2 receptor tyrosine kinase 4	protein-coding
Merged-chrGL456383.1-3670-2	chrGL456383.1	3898	4322	+	1	NA	NA	NA	NA	NA
Merged-chr3-68470035-1	chr3	68469896	68470175	+	1	NA	intron (NM_001282045, intron 1 of 7)	intron (NM_001282045, intron 1 of 7)	1852	NM_001282045	30953	Mm.331064	NM_013928	ENSMUSG00000027777	Schip1	Nf2ip|Schip-1	schwannomin interacting protein 1	protein-coding
Merged-chrGL456394.1-18705-1	chrGL456394.1	17538	20546	+	1	NA	NA	NA	NA	NA
Merged-chr1-172734411-3	chr1	172733841	172734831	+	1	NA	Intergenic	L1Md_A|LINE|L1	36280	NM_007768	12944	Mm.28767	NM_007768	ENSMUSG00000037942	Crp	AI255847	C-reactive protein, pentraxin-related	protein-coding
Merged-chr1-62298670-3	chr1	62296715	62301399	+	1	NA	intron (NM_001081050, intron 16 of 22)	L1Md_T|LINE|L1	-162948	NR_151537	105243940		NR_151537		Pard3bos2	Gm12747	par-3 family cell polarity regulator beta, opposite strand 2	ncRNA
Merged-chr12-77406984-2	chr12	77405127	77407342	+	1	NA	intron (NR_045554, intron 7 of 11)	L1Md_T|LINE|L1	-3907	NM_001252616	53618	Mm.35628	NM_016893	ENSMUSG00000021065	Fut8	-	fucosyltransferase 8	protein-coding
Merged-chrJH584304.1-52432-3-16	chrJH584304.1	15752	17535	+	1	NA	NA	NA	NA	NA
Merged-chr5-76346423-1	chr5	76346330	76346516	+	1	NA	intron (NM_019515, intron 3 of 9)	intron (NM_019515, intron 3 of 9)	15185	NR_152115	74621	Mm.444687	NR_152115		4930432L08Rik	-	RIKEN cDNA 4930432L08 gene	ncRNA
Merged-chr11-60537516-1	chr11	60537309	60537724	+	1	NA	promoter-TSS (NM_172943)	promoter-TSS (NM_172943)	-167	NM_172943	268420	Mm.262056	NM_172943	ENSMUSG00000042650	Alkbh5	AW050020|AW215868|Abh5|E130207K11|Ofoxd	alkB homolog 5, RNA demethylase	protein-coding
Merged-chr17-35263212-1	chr17	35262770	35263654	+	1	NA	promoter-TSS (NM_001267808)	promoter-TSS (NM_001267808)	89	NM_001267808	14980	Mm.439675	NM_001267808		H2-L	H-2L	histocompatibility 2, D region locus L	protein-coding
Merged-chr10-4432355-1	chr10	4432247	4432464	+	1	NA	promoter-TSS (NM_025343)	promoter-TSS (NM_025343)	33	NM_025343	66084	Mm.153111	NM_025343	ENSMUSG00000019763	Rmnd1	0610042C05Rik|AA408137|AI462664|AW536662	required for meiotic nuclear division 1 homolog	protein-coding
Merged-chr8-20280708-12-4	chr8	20296152	20298487	+	1	NA	intron (NR_030708, intron 1 of 4)	CpG	113	NR_030708	547150	Mm.359054	NR_030708	ENSMUSG00000071796	6820431F20Rik	-	cadherin 11 pseudogene	pseudo
Merged-chr15-32778884-1	chr15	32778374	32779395	+	1	NA	Intergenic	Intergenic	-5732	NR_155440	105245909	Mm.229263	NR_155440	ENSMUSG00000115749	Gm41289	-	predicted gene, 41289	ncRNA
Merged-chr1-125435784-1	chr1	125435672	125435896	+	1	NA	promoter-TSS (NM_001205385)	promoter-TSS (NM_001205385)	-57	NM_001205385	74117	Mm.183102	NM_023735	ENSMUSG00000026341	Actr3	1200003A09Rik|Arp3	ARP3 actin-related protein 3	protein-coding
Merged-chr8-20084125-19-5	chr8	20102481	20103131	+	1	NA	Intergenic	L1_Mus4|LINE|L1	194626	NR_030708	547150	Mm.359054	NR_030708	ENSMUSG00000071796	6820431F20Rik	-	cadherin 11 pseudogene	pseudo
Merged-chr19-24555573-1	chr19	24555555	24555725	+	1	NA	intron (NM_008846, intron 1 of 14)	CpG	232	NM_008846	18719	Mm.217214	NM_008846	ENSMUSG00000024867	Pip5k1b	PI4P5K-I[b]|PIP5K1-beta|PIP5KIbeta|Pipk5b|STM7	phosphatidylinositol-4-phosphate 5-kinase, type 1 beta	protein-coding
Merged-chr1-104221556-2	chr1	104218993	104223673	+	1	NA	Intergenic	L1Md_T|LINE|L1	-547187	NM_011800	23836	Mm.103640	NM_011800	ENSMUSG00000050840	Cdh20	Cdh7	cadherin 20	protein-coding
Merged-chrX-31149029-1	chrX	31148215	31149844	+	1	NA	Intergenic	Intergenic	-187340	NM_001243011	100042159	Mm.489579	NM_001243011	ENSMUSG00000101381	Btbd35f16	Gm3701	BTB domain containing 35, family member 16	protein-coding
Merged-chr11-14920512-2	chr11	14921007	14921250	+	1	NA	Intergenic	L1Md_T|LINE|L1	321888	NM_001164166	432536	Mm.33646	NM_001164166	ENSMUSG00000084135	Pom121l12	1700054H16Rik	POM121 membrane glycoprotein-like 12	protein-coding
Merged-chr15-76639892-1	chr15	76639683	76640101	+	1	NA	promoter-TSS (NM_183091)	promoter-TSS (NM_183091)	37	NM_183091	72749	Mm.358749	NM_183091	ENSMUSG00000059323	Tonsl	2810439M11Rik|Nfkbil2	tonsoku-like, DNA repair protein	protein-coding
Merged-chr3-108840529-1	chr3	108840413	108840645	+	1	NA	promoter-TSS (NM_011504)	promoter-TSS (NM_011504)	-27	NM_011504	20912	Mm.316894	NM_011504	ENSMUSG00000027882	Stxbp3	Munc-18c|Stxbp3a|Sxtbp3|Unc18-3	syntaxin binding protein 3	protein-coding
Merged-chrGL456383.1-34865-2	chrGL456383.1	34332	35362	+	1	NA	NA	NA	NA	NA
Merged-chr1-173913534-1	chr1	173913191	173913878	+	1	NA	promoter-TSS (NM_001301745)	promoter-TSS (NM_001301745)	-488	NM_001033450	381308	Mm.490248	NM_001033450	ENSMUSG00000026536	Ifi211	A730048F03|Ifi205b|Mnda|ifi-205-B	interferon activated gene 211	protein-coding
Merged-chr5-31630379-1	chr5	31630250	31630508	+	1	NA	intron (NM_153196, intron 7 of 7)	intron (NM_153196, intron 7 of 7)	16428	NM_025796	66845	Mm.120763	NM_025796	ENSMUSG00000106918	Mrpl33	0610009M10Rik|L33mt|MRP-L33	mitochondrial ribosomal protein L33	protein-coding
Merged-chr19-5801715-2	chr19	5801055	5802168	+	1	NA	non-coding (NR_002847, exon 1 of 1)	non-coding (NR_002847, exon 1 of 1)	1061	NR_002847	72289	Mm.298256	NR_002847	ENSMUSG00000092341	Malat1	2210401K01Rik|9430072K23Rik|AI647968|Neat2	metastasis associated lung adenocarcinoma transcript 1 (non-coding RNA)	ncRNA
Merged-chr19-44281242-1	chr19	44280802	44281456	+	1	NA	Intergenic	Intergenic	-12547	NM_009128	20250	Mm.487021	NM_009128	ENSMUSG00000025203	Scd2	Mir5114|Scd-2|mir-5114|swty	stearoyl-Coenzyme A desaturase 2	protein-coding
Merged-chr5-64867321-1	chr5	64867189	64867454	+	1	NA	Intergenic	Intergenic	63798	NM_008453	16599	Mm.392759	NM_008453	ENSMUSG00000029178	Klf3	9930027G08Rik|AL024007|Bklf|Tef-2	Kruppel-like factor 3 (basic)	protein-coding
Merged-chr1-101303889-2	chr1	101303171	101304755	+	1	NA	Intergenic	L1Md_T|LINE|L1	148195	NR_037989	100504525	Mm.87065	NR_037989	ENSMUSG00000100684	Gm20268	-	predicted gene, 20268	ncRNA
Merged-chr8-32989350-1	chr8	32989231	32989469	+	1	NA	Intergenic	Intergenic	-39324	NM_001177589	100042715	Mm.291093	NM_001177589		Gm3985	-	predicted gene 3985	protein-coding
Merged-chr4-129461518-1	chr4	129461386	129461651	+	1	NA	promoter-TSS (NM_133889)	promoter-TSS (NM_133889)	-161	NM_133889	100383	Mm.17918	NM_133889	ENSMUSG00000040859	Bsdc1	1110063F24Rik|AW011758	BSD domain containing 1	protein-coding
Merged-chr19-8871519-1	chr19	8871347	8871691	+	1	NA	promoter-TSS (NM_001362044)	promoter-TSS (NM_001362044)	-29	NM_146093	225896	Mm.27839	NM_146093	ENSMUSG00000071655	Ubxn1	2B28|4930455J02Rik|D19Ertd721e|T25529|mY33K	UBX domain protein 1	protein-coding
Merged-chr4-62506890-1	chr4	62506800	62507019	+	1	NA	3' UTR (NM_008525, exon 12 of 12)	3' UTR (NM_008525, exon 12 of 12)	-4709	NM_024257	72748	Mm.41506	NM_024257	ENSMUSG00000038422	Hdhd3	2810435D12Rik	haloacid dehalogenase-like hydrolase domain containing 3	protein-coding
Merged-chr15-84192341-1	chr15	84192227	84192456	+	1	NA	5' UTR (NM_178614, exon 1 of 15)	5' UTR (NM_178614, exon 1 of 15)	108	NM_178614	68653	Mm.290725	NM_178614	ENSMUSG00000022437	Samm50	1110030L07Rik	SAMM50 sorting and assembly machinery component	protein-coding
Merged-chr15-25577881-1	chr15	25577587	25578175	+	1	NA	Intergenic	Intergenic	-44669	NM_019472	17909	Mm.60590	NM_019472	ENSMUSG00000022272	Myo10	AW048724|D15Ertd600e|mKIAA0799|myosin-X	myosin X	protein-coding
Merged-chr15-74923564-1	chr15	74923400	74923729	+	1	NA	Intergenic	Intergenic	-31487	NM_001164039	17069	Mm.788	NM_008529	ENSMUSG00000022587	Ly6e	Ly67|RIG-E|Sca-2|TSA-1|Tsa1	lymphocyte antigen 6 complex, locus E	protein-coding
Merged-chr8-20378606-29-3	chr8	20328535	20329125	+	1	NA	Intergenic	Intergenic	-31398	NR_030708	547150	Mm.359054	NR_030708	ENSMUSG00000071796	6820431F20Rik	-	cadherin 11 pseudogene	pseudo
Merged-chr5-29478956-1	chr5	29478768	29479144	+	1	NA	promoter-TSS (NM_019944)	promoter-TSS (NM_019944)	-486	NM_019944	15285	Mm.103760	NM_019944	ENSMUSG00000001566	Mnx1	HB9|Hlxb9|MNR2	motor neuron and pancreas homeobox 1	protein-coding
Merged-chr5-3152306-1	chr5	3152072	3152541	+	1	NA	Intergenic	Intergenic	-191587	NM_009873	12571	Mm.31672	NM_009873	ENSMUSG00000040274	Cdk6	AI504062|Crk2	cyclin-dependent kinase 6	protein-coding
Merged-chr3-40550361-1	chr3	40550212	40550511	+	1	NA	intron (NM_175515, intron 1 of 15)	intron (NM_175515, intron 1 of 15)	9594	NM_175515	380614	Mm.105309	NM_175515	ENSMUSG00000060798	Intu	9230116I04Rik|9430087H23Rik|Pdzd6|Pdzk6|mKIAA1284	inturned planar cell polarity protein	protein-coding
Merged-chr17-66751151-1	chr17	66751054	66751249	+	1	NA	intron (NM_001357625, intron 20 of 32)	intron (NM_001357625, intron 20 of 32)	36695	NR_151453	102639882	Mm.443262	NR_151453		1700016K05Rik	-	RIKEN cDNA 1700016K05 gene	ncRNA
Merged-chr7-145341193-2	chr7	145340932	145341450	+	1	NA	Intergenic	(TTAGGG)n|Simple_repeat|Simple_repeat	26356	NM_203490	211578	Mm.370299	NM_203490	ENSMUSG00000051207	Mrgprd	Gm499|Mgrd|MrgD|TGR7	MAS-related GPR, member D	protein-coding
Merged-chr1-90051445-1	chr1	90051249	90051641	+	1	NA	intron (NM_029122, intron 16 of 18)	intron (NM_029122, intron 16 of 18)	-36779	NM_139152	208372	Mm.215164	NM_139152	ENSMUSG00000067081	Asb18	Asb-18	ankyrin repeat and SOCS box-containing 18	protein-coding
Merged-chr8-87958613-1	chr8	87958769	87958840	+	1	NA	intron (NM_033327, intron 1 of 7)	CpG	791	NM_033327	94187	Mm.23452	NM_033327	ENSMUSG00000045333	Zfp423	Ebfaz|Roaz|Zfp104|Znf423|ataxia1|mKIAA0760|nur12	zinc finger protein 423	protein-coding
Merged-chr1-113896849-2	chr1	113895962	113897869	+	1	NA	Intergenic	L1Md_T|LINE|L1	-1788222	NM_001077425	636808	Mm.101576	NM_001077425	ENSMUSG00000070695	Cntnap5a	Caspr5-1|EG636808	contactin associated protein-like 5A	protein-coding
Merged-chr17-8147596-1	chr17	8147213	8147979	+	1	NA	exon (NM_001083938, exon 1 of 9)	exon (NM_001083938, exon 1 of 9)	192	NM_001083938	100037283	Mm.426736	NM_001083938	ENSMUSG00000095687	Rnaset2a	0610007O07Rik|4833423A10Rik|4930532K22Rik|C79750|RNASE6PL|Rnaset2	ribonuclease T2A	protein-coding
Merged-chr9-15234526-1	chr9	15234397	15234621	+	1	NA	Intergenic	(TCC)n|Simple_repeat|Simple_repeat	-4536	NM_026955	69137	Mm.41396	NM_026955	ENSMUSG00000031937	Vstm5	2200002K05Rik	V-set and transmembrane domain containing 5	protein-coding
Merged-chr19-10569823-1	chr19	10569716	10569931	+	1	NA	TTS (NM_028411)	TTS (NM_028411)	7263	NM_001302218	72982	Mm.391194	NM_028411	ENSMUSG00000024666	Tmem138	1700113I01Rik|2900055D14Rik	transmembrane protein 138	protein-coding
Merged-chr8-4166194-1	chr8	4166070	4166318	+	1	NA	promoter-TSS (NM_001039578)	promoter-TSS (NM_001039578)	-373	NM_001039578	213027	Mm.437106	NM_153536	ENSMUSG00000011832	Evi5l	1700084G18Rik|2310039H16Rik|3110007G05Rik|B130050I23Rik	ecotropic viral integration site 5 like	protein-coding
Merged-chr19-8723363-1	chr19	8723193	8723533	+	1	NA	promoter-TSS (NR_002896)	promoter-TSS (NR_002896)	6	NM_001161413	17254	Mm.4114	NM_008577	ENSMUSG00000010095	Slc3a2	4F2|4F2HC|AI314110|Cd98|Ly-10|Ly-m10|Ly10|Mdu1|Mgp-2hc|NACAE	solute carrier family 3 (activators of dibasic and neutral amino acid transport), member 2	protein-coding
Merged-chr15-12320920-1	chr15	12320820	12321020	+	1	NA	promoter-TSS (NM_025673)	promoter-TSS (NM_025673)	-576	NM_025673	66629	Mm.157655	NM_025673	ENSMUSG00000022200	Golph3	4733401N08Rik|5730410D03Rik|AW413496	golgi phosphoprotein 3	protein-coding
Merged-chr15-56692383-1	chr15	56692262	56692504	+	1	NA	intron (NR_002874, intron 1 of 3)	intron (NR_002874, intron 1 of 3)	2163	NM_008216	15117	Mm.5148	NM_008216	ENSMUSG00000022367	Has2	-	hyaluronan synthase 2	protein-coding
Merged-chr1-85609471-1	chr1	85609563	85610165	+	1	NA	intron (NM_001013817, intron 2 of 16)	intron (NM_001013817, intron 2 of 16)	-5973	NM_175397	109032	Mm.335802	NM_030194	ENSMUSG00000070034	Sp110	5031415C07Rik|52kDa|5830484A20Rik|Ifi75|Ipr1	Sp110 nuclear body protein	protein-coding
Merged-chr10-70245587-1	chr10	70245374	70245801	+	1	NA	intron (NM_025807, intron 1 of 5)	intron (NM_025807, intron 1 of 5)	311	NM_025807	66859	Mm.19325	NM_025807	ENSMUSG00000037762	Slc16a9	1200003C15Rik|4930425B13Rik|AI552636	solute carrier family 16 (monocarboxylic acid transporters), member 9	protein-coding
Merged-chr12-28193857-3	chr12	28193131	28193803	+	1	NA	Intergenic	L1Md_A|LINE|L1	354870	NM_001177964	68511	Mm.310284	NM_001177964	ENSMUSG00000020633	Dcdc2c	1110015M06Rik	doublecortin domain containing 2C	protein-coding
Merged-chr11-70646995-1	chr11	70646887	70647104	+	1	NA	promoter-TSS (NM_027445)	promoter-TSS (NM_027445)	44	NM_024211	67863	Mm.296082	NM_024211	ENSMUSG00000014606	Slc25a11	2310022P18Rik|2oxoc	solute carrier family 25 (mitochondrial carrier oxoglutarate carrier), member 11	protein-coding
Merged-chr8-20084125-19-2	chr8	20049260	20051106	+	1	NA	intron (NM_001270553, intron 6 of 9)	Lx5|LINE|L1	247249	NR_030708	547150	Mm.359054	NR_030708	ENSMUSG00000071796	6820431F20Rik	-	cadherin 11 pseudogene	pseudo
Merged-chr15-78530991-1	chr15	78530829	78531153	+	1	NA	Intergenic	Intergenic	-1340	NM_028331	72709	Mm.34776	NM_028331	ENSMUSG00000022440	C1qtnf6	2810036M19Rik|CTRP6	C1q and tumor necrosis factor related protein 6	protein-coding
Merged-chr3-5860582-2	chr3	5860339	5860826	+	1	NA	Intergenic	LSU-rRNA_Hsa|rRNA|rRNA	-284334	NM_008994	19302	Mm.132336	NM_008994	ENSMUSG00000040374	Pex2	D3Ertd138e|PAF-1|PMP35|Pxmp3	peroxisomal biogenesis factor 2	protein-coding
Merged-chr15-12739982-1	chr15	12739720	12740245	+	1	NA	Intergenic	CpG	84675	NM_029998	77877	Mm.207311	NM_029998	ENSMUSG00000022195	6030458C11Rik	-	RIKEN cDNA 6030458C11 gene	protein-coding
Merged-chr15-43170449-1	chr15	43170134	43170765	+	1	NA	5' UTR (NM_172815, exon 1 of 6)	5' UTR (NM_172815, exon 1 of 6)	369	NM_001357957	239405	Mm.193274	NM_172815	ENSMUSG00000051920	Rspo2	2610028F08Rik|AA673245|D430027K22|ftls	R-spondin 2	protein-coding
Merged-chr15-73061146-1	chr15	73061021	73061271	+	1	NA	promoter-TSS (NM_180662)	promoter-TSS (NM_180662)	58	NM_001164641	76510	Mm.158902	NM_029640	ENSMUSG00000047921	Trappc9	1810044A24Rik|2900005P22Rik|4632408O18Rik|Ibp|Nibp|TRS130|mKIAA1882	trafficking protein particle complex 9	protein-coding
Merged-chr17-34952420-1	chr17	34952325	34952516	+	1	NA	promoter-TSS (NR_027943)	promoter-TSS (NR_027943)	48	NR_027943	68763	Mm.28895	NR_015536	ENSMUSG00000092203	1110038B12Rik	0610009C20Rik|0910001G04Rik	RIKEN cDNA 1110038B12 gene	ncRNA
Merged-chr19-23967409-1	chr19	23967219	23967600	+	1	NA	Intergenic	Intergenic	63610	NM_001114174	381217	Mm.426078	NM_001114174	ENSMUSG00000071604	Fam189a2	AI414343|AI666772|Gm967	family with sequence similarity 189, member A2	protein-coding
Merged-chr15-81514268-1	chr15	81514109	81514427	+	1	NA	Intergenic	Intergenic	47952	NM_019712	56438	Mm.29405	NM_019712	ENSMUSG00000022400	Rbx1	1500002P15Rik|AA517855|ROC1	ring-box 1	protein-coding
Merged-chr10-22360578-1	chr10	22360822	22360894	+	1	NA	intron (NM_009018, intron 6 of 6)	intron (NM_009018, intron 6 of 6)	-1036	NM_020030	56554	Mm.458004	NM_020030	ENSMUSG00000078452	Raet1d	RAE-1delta	retinoic acid early transcript delta	protein-coding
Merged-chr12-112056602-1	chr12	112056466	112056738	+	1	NA	intron (NM_029056, intron 33 of 35)	L1Md_T|LINE|L1	-50081	NM_001081169	104816	Mm.77133	NM_001081169	ENSMUSG00000037686	Aspg	A530050D06Rik|AI429460|Gm690	asparaginase	protein-coding
Merged-chr11-8705361-1	chr11	8705259	8705464	+	1	NA	Intergenic	Intergenic	-40826	NM_001083587	319939	Mm.337820	NM_001083587	ENSMUSG00000020422	Tns3	BC023928|F830010I22Rik|TEM6|Tens1	tensin 3	protein-coding
Merged-chr1-85600007-1	chr1	85599272	85601127	+	1	NA	promoter-TSS (NM_001013817)	promoter-TSS (NM_001013817)	-504	NM_001013817	434484	Mm.445821	NM_001013817	ENSMUSG00000070031	Sp140	-	Sp140 nuclear body protein	protein-coding
Merged-chr12-91468964-3	chr12	91469332	91469818	+	1	NA	intron (NM_011648, intron 1 of 9)	L1Md_T|LINE|L1	68582	NM_011648	22095	Mm.173847	NM_011648	ENSMUSG00000020963	Tshr	AI481368|hypothroid|hyt|pet	thyroid stimulating hormone receptor	protein-coding
Merged-chr2-3050344-2	chr2	3050078	3050747	+	1	NA	Intergenic	(GAAA)n|Simple_repeat|Simple_repeat	-63812	NM_001310434	269233	Mm.23044	NM_001081161	ENSMUSG00000050530	Fam171a1	9630050M13Rik|AA409679	family with sequence similarity 171, member A1	protein-coding
Merged-chr10-90217741-2	chr10	90217481	90218331	+	1	NA	intron (NM_001359241, intron 9 of 25)	L1Md_T|LINE|L1	344397	NM_001128086	77531	Mm.440605	NM_181398	ENSMUSG00000058589	Anks1b	AIDA-1|AIDA-1b|C030032C09Rik|E530015N03Rik|EB-1|Gm10937|Gm1555	ankyrin repeat and sterile alpha motif domain containing 1B	protein-coding
Merged-chr15-53101410-1	chr15	53101288	53101533	+	1	NA	intron (NM_010162, intron 4 of 10)	intron (NM_010162, intron 4 of 10)	244773	NM_010162	14042	Mm.309395	NM_010162	ENSMUSG00000061731	Ext1	AA409028	exostoses (multiple) 1	protein-coding
Merged-chr8-20823327-5	chr8	20821998	20823067	+	1	NA	Intergenic	Intergenic	-53967	NR_002880	654455	Mm.424927	NR_002880		Gm21944	Defb48-ps	defensin beta 48 pseudogene	pseudo
Merged-chr15-84857249-1	chr15	84856625	84857046	+	1	NA	promoter-TSS (NM_001081166)	promoter-TSS (NM_001081166)	-706	NR_030731	271305	Mm.101022	NM_001081166	ENSMUSG00000016624	Phf21b	A730032D07Rik	PHD finger protein 21B	protein-coding
Merged-chr11-95587061-1	chr11	95586562	95587560	+	1	NA	intron (NM_033217, intron 1 of 5)	intron (NM_033217, intron 1 of 5)	637	NM_033217	18053	Mm.283893	NM_033217	ENSMUSG00000000120	Ngfr	LNGFR|Tnfrsf16|p75|p75NGFR|p75NTR	nerve growth factor receptor (TNFR superfamily, member 16)	protein-coding
Merged-chr17-75178721-1	chr17	75178529	75178913	+	1	NA	promoter-TSS (NM_001331237)	promoter-TSS (NM_001331237)	-60	NM_001331236	268977	Mm.269747	NM_019919	ENSMUSG00000001870	Ltbp1	9430031G15Rik|9830146M04|Ltbp-1|Ltbp1L|TGF-beta1-BP-1|Tgfb|b2b1000Clo	latent transforming growth factor beta binding protein 1	protein-coding
Merged-chr15-81466380-1	chr15	81466242	81466519	+	1	NA	promoter-TSS (NM_019712)	promoter-TSS (NM_019712)	64	NM_019712	56438	Mm.29405	NM_019712	ENSMUSG00000022400	Rbx1	1500002P15Rik|AA517855|ROC1	ring-box 1	protein-coding
Merged-chr17-56303462-1	chr17	56303293	56303631	+	1	NA	promoter-TSS (NM_001111080)	promoter-TSS (NM_001111080)	125	NM_001111079	18140	Mm.42196	NM_010931	ENSMUSG00000001228	Uhrf1	AL022808|ICBP90|Np95|RNF106	ubiquitin-like, containing PHD and RING finger domains, 1	protein-coding
Merged-chr10-5093451-2	chr10	5092108	5093583	+	1	NA	intron (NM_001079686, intron 35 of 54)	L1Md_T|LINE|L1	-23782	NM_022027	64009	Mm.331626	NM_022027	ENSMUSG00000096054	Syne1	8B|A330049M09Rik|BE692247|C130039F11Rik|CPG2|KASH1|Myne1|mKIAA1756|myne-1	spectrin repeat containing, nuclear envelope 1	protein-coding
Merged-chr10-129589574-2	chr10	129587994	129588872	+	1	NA	Intergenic	L1Md_T|LINE|L1	17776	NM_146378	258375	Mm.391446	NM_146378	ENSMUSG00000044293	Olfr794	MOR114-11	olfactory receptor 794	protein-coding
Merged-chr1-17916982-1	chr1	17916677	17917287	+	1	NA	Intergenic	L1Md_T|LINE|L1	-189336	NR_130314	102634913	Mm.319094	NR_130314	ENSMUSG00000085125	Gm16070	-	predicted gene 16070	ncRNA
Merged-chr19-7206543-1	chr19	7206283	7206803	+	1	NA	promoter-TSS (NM_134150)	promoter-TSS (NM_134150)	-259	NM_134150	107260	Mm.203921	NM_134150	ENSMUSG00000024767	Otub1	AI850305	OTU domain, ubiquitin aldehyde binding 1	protein-coding
Merged-chr15-89429899-1	chr15	89429732	89430066	+	1	NA	promoter-TSS (NR_004843)	promoter-TSS (NR_004843)	28	NR_037154	12651	Mm.485045	NM_007692	ENSMUSG00000022617	Chkb	Chetk|Chkl|Ck|Ck/Ek|Ck/Ek-beta|Ckb|Ckekb|Ek	choline kinase beta	protein-coding
Merged-chr10-52497463-3	chr10	52495452	52496264	+	1	NA	Intergenic	L1Md_T|LINE|L1	49881	NR_037920	22639	Mm.490597	NM_009540	ENSMUSG00000049576	Zfa-ps	Zfa|Zfx	zinc finger protein, autosomal, pseudogene	pseudo
Merged-chr1-99187275-3-2	chr1	99185814	99187916	+	1	NA	Intergenic	L1Md_A|LINE|L1	-585900	NM_172851	241175	Mm.251301	NM_172851	ENSMUSG00000067028	Cntnap5b	C230078M14Rik|Caspr5-2	contactin associated protein-like 5B	protein-coding
Merged-chr2-29252002-1	chr2	29251488	29252517	+	1	NA	intron (NR_029460, intron 1 of 1)	CpG	991	NR_029460	76220	Mm.330108	NR_029460	ENSMUSG00000079499	6530402F18Rik	mKIAA1857	RIKEN cDNA 6530402F18 gene	ncRNA
Merged-chr5-34287547-1	chr5	34287358	34287917	+	1	NA	intron (NM_001015039, intron 1 of 12)	CpG	687	NM_001015039	231125	Mm.113388	NM_001015039	ENSMUSG00000037224	Zfyve28	9630058O20Rik|Gm146|mKIAA1643	zinc finger, FYVE domain containing 28	protein-coding
Merged-chr15-80159945-1	chr15	80159551	80160339	+	1	NA	intron (NM_025609, intron 10 of 10)	intron (NM_025609, intron 10 of 10)	-13776	NM_010795	17309	Mm.299693	NM_010795	ENSMUSG00000042428	Mgat3	1110038J12Rik|AI848272|GnT-III	mannoside acetylglucosaminyltransferase 3	protein-coding
Merged-chr11-7619028-2	chr11	7618452	7619439	+	1	NA	Intergenic	L1Md_A|LINE|L1	-405022	NM_008343	16009	Mm.29254	NM_008343	ENSMUSG00000020427	Igfbp3	AI649005|IGFBP-3|IGgfbp3	insulin-like growth factor binding protein 3	protein-coding
Merged-chr12-48557775-1	chr12	48558146	48558608	+	1	NA	Intergenic	L1Md_T|LINE|L1	-824506	NM_001160112	15228	Mm.4704	NM_008241	ENSMUSG00000020950	Foxg1	2900064B05Rik|BF-1|Bf1|Hfh9|Hfhbf1	forkhead box G1	protein-coding
[truncated: 533 more rows]

## Sheet: 2
Genes overlapping bins rescued by both mouse and human actin (cited as table S13 in peer review file)
[truncated: 128 more rows]

[truncated: 2 more sheets: 3, 4]
